# Supplementary material for: CASA: a comprehensive database resource for the COVID-19 Alternative Splicing Atlas
Source: J Transl Med. 2022 Oct 20;20:473. doi: 10.1186/s12967-022-03699-8 (PMC9583055; doi:10.1186/s12967-022-03699-8)
Supplement: Supplementary file 1 — Additional file 1: Table S1. Summary of samples in CASA. [file 12967_2022_3699_MOESM1_ESM.xlsx]

## Sheet: Body site
Body site	No. of Projects	No. of Samples	Percent (%)
Blood	15	1240	57.434
Lung	16	385	17.8323
Colon	6	118	5.46549
Eye	2	81	3.75174
Respiratory track	5	80	3.70542
sopharynx	3	64	2.96434
Liver	2	59	2.73275
Heart	2	37	1.71376
Pancreas	3	21	0.972673
Brain	2	20	0.926355
Stomach	1	18	0.833719
Embryonic stem cell	2	10	0.463177
Placenta	1	10	0.463177
Testis	2	10	0.463177
Kidney	2	6	0.277906

## Sheet: Country Region
Country/Region	No. of samples	Percent (%)
USA	1212	56.1371
France	430	19.9166
Spain	102	4.72441
South Korea	75	3.47383
China	62	2.8717
Italy	43	1.99166
Sweden	40	1.85271
Singapore	37	1.71376
Canada	36	1.66744
Israel	32	1.48217
United Kingdom	29	1.34321
Germany	22	1.01899
Netherlands	18	0.833719
Japan	15	0.694766
Argentina	6	0.277906

## Sheet: Microbe
Microbe	No. of samples	Percent (%)
Control/Healthy	660	30.5697
COVID-19	1319	61.0931
Seasol corovirus	61	2.82538
Influenza A virus	27	1.25058
Bacterial	24	1.11163
AIDS	19	0.880037
Influenza	17	0.787402
HSV-1	8	0.370542
Viremia	8	0.370542
Dengue virus 2	6	0.277906
HCMV	6	0.277906
SARS-CoV	4	0.185271

## Sheet: Sample Type
Sample Type	No. of samples	Percent (%)
Cell line	612	28.3465
Organoid	155	7.17925
Tissue	1392	64.4743
