# Supplementary material for: CASA: a comprehensive database resource for the COVID-19 Alternative Splicing Atlas
Source: J Transl Med. 2022 Oct 20;20:473. doi: 10.1186/s12967-022-03699-8 (PMC9583055; doi:10.1186/s12967-022-03699-8)
Supplement: Supplementary file 2 — Additional file 2: Table S2. Summary of alternative splicing records in CASA. [file 12967_2022_3699_MOESM2_ESM.xlsx]

## Sheet: AS Type
AS type	No. of events	Percent (%)
SE	5340848	69.75
MXE	953142	12.45
A5SS	407556	5.32
A3SS	634455	8.29
RI	320844	4.19

## Sheet: sample-specific AS events
Table. Special AS in tissues, organoids or cell lines
Symbol	Sample type	Sample name	Gene ID	AS type	Body site	Event coordinates	Alter region coordinates
AC020907.6	Cell line	NHBE	ENSG00000285526.1	MXE	Respiratory track	35119362:35119416 35122764:35122954	35121077:35121110 35121221:35121245
MANCR	Cell line	NHBE	ENSG00000231298.7	SE	Respiratory track	4650227:4651203 4657600:4657725	4656702:4656855
TRIM9	Cell line	A549	ENSG00000100505.14	A3SS	Lung	51000682:51000828 51009079:51009233	51000682:51000840
FST	Cell line	A549	ENSG00000134363.12	A3SS	Lung	53484999:53485227 53484068:53484293	53484996:53485227
AL132780.2	Cell line	A549	ENSG00000258457.5	MXE	Lung	22982697:22983081 22998955:22999078	22983506:22983593 22989748:22989956
SERPINE1	Cell line	A549	ENSG00000106366.9	MXE	Lung	101127103:101127244 101131874:101132069	101128392:101128664 101130420:101130654
ZSWIM5	Cell line	A549	ENSG00000162415.7	MXE	Lung	45040391:45040538 45058608:45058759	45043218:45043395 45051073:45051253
PLA2G4A	Cell line	A549	ENSG00000116711.10	MXE	Lung	186828948:186829035 186893010:186893159	186854285:186854387 186870434:186870516
NTN4	Cell line	A549	ENSG00000074527.13	MXE	Lung	95657806:95659222 95682706:95682822	95665809:95665980 95670077:95670146
ECHS1	Cell line	A549	ENSG00000127884.5	MXE	Lung	133362484:133362933 133366888:133366993	133364657:133364725 133365975:133366095
SLX1B	Cell line	A549	ENSG00000181625.17	MXE	Lung	29455397:29455449 29457927:29458015	29455543:29455885 29457631:29457759
TAF13	Cell line	A549	ENSG00000197780.11	MXE	Lung	109064139:109064693 109075920:109076003	109066134:109066232 109074986:109075065
HIP1	Cell line	A549	ENSG00000127946.17	MXE	Lung	75568198:75568256 75582074:75582151	75573760:75573901 75581236:75581298
CEP112	Cell line	A549	ENSG00000154240.17	MXE	Lung	65637123:65637188 65743067:65743217	65640963:65641065 65689182:65689218
AC048338.2	Cell line	A549	ENSG00000284934.2	MXE	Lung	122216758:122216869 122225964:122226653	122218265:122218397 122224511:122224644
CCN1	Cell line	A549	ENSG00000142871.18	RI	Lung	28558475:28558590 28563430:28563522	28560048:28560191 28561421:28561629
GFPT2	Cell line	A549	ENSG00000131459.13	SE	Lung	180300697:180301608 180304771:180304939	180302422:180302584
GALNT13	Cell line	A549	ENSG00000144278.15	SE	Lung	154245811:154245982 154301408:154301589	154259020:154259138
LINC02582	Cell line	A549	ENSG00000261780.3	SE	Lung	73324940:73325193 73332464:73332581	73327087:73327188
MEIOC	Cell line	A549	ENSG00000180336.18	SE	Lung	44662316:44662471 44666375:44666797	44665383:44665488
RUNDC1	Cell line	A549	ENSG00000198863.8	SE	Lung	42987255:42987414 42990316:42990436	42989340:42989539
AOX1	Cell line	A549	ENSG00000138356.14	SE	Lung	200609208:200609414 200612608:200612793	200611383:200611493
NPHS1	Cell line	A549	ENSG00000161270.20	SE	Lung	35831475:35831500 35835704:35835761	35831642:35831762
SIK1	Cell line	A549	ENSG00000142178.9	SE	Lung	43419352:43419478 43420233:43420457	43419858:43420005
BMT2	Cell line	A549	ENSG00000164603.12	SE	Lung	112915305:112915447 112939590:112939618	112935186:112935264
CNTNAP3P2	Cell line	A549	ENSG00000276386.1	SE	Lung	67201075:67201219 67234107:67234311	67226568:67226688
TIMD4	Cell line	A549	ENSG00000145850.9	SE	Lung	156926262:156926312 156949650:156949731	156948415:156948499
LINC01389	Cell line	A549	ENSG00000225762.1	SE	Lung	47380927:47381143 47408319:47408477	47386247:47386356
LNCOC1	Cell line	A549	ENSG00000253741.3	SE	Lung	142708314:142708418 142723633:142723722	142721282:142721346
CDK1	Cell line	A549	ENSG00000170312.17	SE	Lung	60785663:60785787 60791889:60791969	60788059:60788230
LINC02506	Cell line	A549	ENSG00000251129.3	SE	Lung	31997375:31997822 32155313:32155406	32146052:32146267
NTRK3	Cell line	A549	ENSG00000140538.16	SE	Lung	87940622:87940753 88032856:88033045	87981225:87981360
LINC00707	Cell line	A549	ENSG00000238266.2	SE	Lung	6781303:6781486 6833642:6833688	6817048:6817126
EXOC3L4	Cell line	A549	ENSG00000205436.8	SE	Lung	103107423:103107543 103108395:103108517	103107630:103107783
PSMD10P2	Cell line	Calu-3	ENSG00000226652.3	A3SS	Lung	186761584:186762050 186761013:186761316	186761439:186762050
AC093827.5	Cell line	Calu-3	ENSG00000285458.1	MXE	Lung	86926227:86926326 86935987:86936178	86932221:86932319 86933394:86933542
KIFC2	Cell line	Calu-3	ENSG00000167702.13	RI	Lung	3818656:3818703 3826600:3826729	3822373:3822580 3825087:3825231
GXYLT1	Cell line	Calu-3	ENSG00000151233.11	SE	Lung	42118999:42119171 42144425:42144874	42129758:42129851
GLP1R	Cell line	Calu-3	ENSG00000112164.6	SE	Lung	39057471:39057579 39066196:39066303	39065710:39065829
AC080013.1	Cell line	Calu-3	ENSG00000240207.7	SE	Lung	158742029:158742144 158742780:158743592	158742371:158742481
MAL2	Cell line	Calu-3	ENSG00000147676.14	SE	Lung	119208362:119208604 119240164:119240320	119221586:119221757
ZBTB7A	Cell line	Calu-3	ENSG00000178951.9	SE	Lung	4043302:4048244 4066681:4066899	4053970:4055247
AC093512.2	Cell line	Calu-3	ENSG00000285043.3	SE	Lung	30053463:30053499 30063728:30064038	30054783:30054927
HSPA4L	Cell line	Calu-3	ENSG00000164070.12	SE	Lung	127801784:127801918 127804010:127804087	127803628:127803873
HOXA11-AS	Organoid	hPSC-derived colon organoids	ENSG00000240990.10	SE	Colon	27186133:27186263 27188600:27189083	27186682:27186891
RNF144A-AS1	Organoid	hPSC-derived lung organoids	ENSG00000228203.7	A3SS	Lung	6914192:6914255 6915822:6915967	6914192:6914343
SWT1	Organoid	hPSC-derived lung organoids	ENSG00000116668.13	MXE	Lung	185174371:185175113 185184242:185184344	185180390:185180450 185181945:185182057
TSPAN6	Organoid	hPSC-derived lung organoids	ENSG00000000003.15	MXE	Lung	100627107:100629986 100633404:100633539	100630758:100630866 100632484:100632568
CHIA	Organoid	hPSC-derived lung organoids	ENSG00000134216.19	SE	Lung	111314539:111314596 111317680:111317805	111315269:111315435
LINC01088	Organoid	hPSC-derived lung organoids	ENSG00000249307.8	SE	Lung	78971549:78971876 79086095:79086262	78972999:78973052
AL109946.1	Organoid	hPSC-derived lung organoids	ENSG00000236064.3	SE	Lung	107933029:107933120 107935791:107935980	107934634:107934680
COLEC12	Organoid	hPSC-derived lung organoids	ENSG00000158270.12	SE	Lung	357399:357522 500507:500701	480706:480757
LINC00964	Organoid	hPSC-derived lung organoids	ENSG00000249816.8	SE	Lung	124945952:124946159 124950815:124951093	124947542:124947792
AL162511.1	Organoid	hPSC-derived lung organoids	ENSG00000258844.2	SE	Lung	36213199:36215058 36235323:36235608	36215373:36215515
SLC39A2	Tissue	Bronchi	ENSG00000165794.10	A3SS	Respiratory track	21000120:21000166 20999741:20999872	21000115:21000166
GLB1L3	Tissue	Bronchi	ENSG00000166105.16	RI	Respiratory track	95866402:95866486 95888155:95888261	95882373:95882496 95887611:95887684
SLC26A4	Tissue	Bronchi	ENSG00000091137.14	SE	Respiratory track	107663295:107663435 107674163:107674348	107672137:107672248
CPZ	Tissue	Bronchi	ENSG00000109625.19	SE	Respiratory track	8592707:8592921 8599452:8599586	8597414:8597596
LANCL3	Tissue	Bronchi	ENSG00000147036.12	SE	Respiratory track	37667281:37667489 37675653:37684463	37668367:37668450
HOXB-AS1	Tissue	Bronchi	ENSG00000230148.8	SE	Respiratory track	48543550:48543637 48545494:48545564	48545120:48545357
RDH16	Tissue	Bronchi	ENSG00000139547.8	SE	Respiratory track	56952826:56952990 56957149:56958319	56954905:56955164
LINC02725	Tissue	Bronchi	ENSG00000273415.3	MXE	Respiratory track	128169212:128169350 128180459:128180623	128174634:128174797 128179454:128179572
CPZ	Tissue	Bronchi	ENSG00000109625.19	SE	Respiratory track	8592764:8592921 8601122:8601497	8599452:8599485
BEST3	Cell line	Calu-3	ENSG00000127325.19	A3SS	Lung	69671427:69671566 69672884:69672965	69671427:69671579
CDH19	Cell line	Calu-3	ENSG00000071991.9	SE	Lung	66501082:66505302 66529844:66529966	66511567:66511685
GGACT	Cell line	Calu-3	ENSG00000134864.11	SE	Lung	100530182:100532601 100583824:100583997	100533562:100533774
DDX43	Cell line	Calu-3	ENSG00000080007.8	SE	Lung	73415496:73415584 73417186:73417566	73416112:73416251
AL121845.3	Cell line	Calu-3	ENSG00000273154.3	A3SS	Lung	63737844:63737902 63737532:63737647	63737820:63737902
ODAM	Cell line	Calu-3	ENSG00000109205.17	MXE	Lung	70197273:70197321 70200496:70200601	70197923:70198157 70198578:70198626
ADGRF2	Cell line	Calu-3	ENSG00000164393.10	SE	Lung	47673370:47673491 47678982:47679134	47677842:47677885
AP000944.5	Cell line	Calu-3	ENSG00000285816.1	SE	Lung	65295863:65295990 65320543:65322561	65318913:65318983
ACP7	Cell line	Calu-3	ENSG00000183760.11	SE	Lung	39101465:39101537 39110052:39111493	39106946:39107084
OGFRP1	Cell line	Calu-3	ENSG00000182057.5	SE	Lung	42269784:42270025 42274987:42275033	42274655:42274821
SLCO4A1-AS1	Cell line	Calu-3	ENSG00000232803.1	SE	Lung	62663030:62663487 62666384:62666622	62664923:62665497
LINC01322	Cell line	Calu-3	ENSG00000244128.8	A3SS	Lung	165460538:165460632 165382794:165382907	165460451:165460632
HACD2	Cell line	Calu-3	ENSG00000206527.10	A3SS	Lung	123528385:123528436 123567761:123567780	123528385:123528474
AGAP5	Cell line	Calu-3	ENSG00000172650.15	SE	Lung	73680070:73680106 73682693:73682769	73681007:73681341
TMPRSS5	Cell line	Calu-3	ENSG00000166682.13	SE	Lung	113697282:113697418 113706221:113706306	113698904:113699027
SNCG	Cell line	Calu-3	ENSG00000173267.14	SE	Lung	86959632:86959674 86962603:86962675	86959948:86960128
AC011317.1	Cell line	Calu-3	ENSG00000287688.1	A5SS	Lung	150736350:150736515 150734469:150734864	150736341:150736515
AC080013.1	Cell line	Calu-3	ENSG00000240207.7	SE	Lung	158742029:158742144 158783878:158784070	158742371:158742481
CDON	Cell line	Calu-3	ENSG00000064309.16	SE	Lung	126017087:126017375 126019618:126019765	126018329:126018473
TMPRSS5	Cell line	Calu-3	ENSG00000166682.13	SE	Lung	113697282:113697418 113706221:113706306	113698904:113699027
TOMM40	Cell line	Calu-3	ENSG00000130204.13	SE	Lung	44893960:44894066 44903029:44903132	44901207:44901452
AC093512.2	Cell line	Calu-3	ENSG00000285043.3	SE	Lung	30053126:30053499 30063728:30064248	30055171:30055327
SLC5A10	Cell line	Calu-3	ENSG00000154025.16	SE	Lung	18969051:18969157 18971012:18971218	18969341:18969422
RAB27B	Cell line	Calu-3	ENSG00000041353.10	SE	Lung	54828476:54828700 54879368:54879454	54877566:54877738
FBXL21P	Cell line	Calu-3	ENSG00000164616.16	SE	Lung	135937424:135937547 135941027:135941671	135940488:135940660
AC078923.1	Cell line	Calu-3	ENSG00000258077.2	SE	Lung	75689494:75689607 75692104:75692358	75690514:75690859
LINC01638	Organoid	hESC pancreas	ENSG00000233521.8	A3SS	Pancreas	27223296:27223634 27224229:27224308	27223296:27223656
ZACN	Organoid	hESC pancreas	ENSG00000186919.13	MXE	Pancreas	76079438:76079563 76081277:76081402	76080254:76080424 76080739:76081118
AL390726.5	Organoid	hESC pancreas	ENSG00000283162.2	MXE	Pancreas	38458367:38458468 38471887:38471933	38462102:38462233 38469846:38469965
LINC02302	Organoid	hESC pancreas	ENSG00000258998.2	MXE	Pancreas	44763152:44764497 44767994:44768069	44765503:44765635 44766218:44766334
ADGRL4	Organoid	hESC pancreas	ENSG00000162618.15	MXE	Pancreas	78920182:78920386 78936294:78936411	78921612:78921786 78926885:78927091
HOXA-AS2	Organoid	hESC pancreas	ENSG00000253552.8	RI	Pancreas	23652859:23652944 23686837:23686995	23659864:23660000 23683724:23683867
LINC02106	Organoid	hESC pancreas	ENSG00000251573.2	RI	Pancreas	23652859:23652944 23686837:23686995	23659864:23660000 23683724:23683867
LRRC9	Organoid	hESC pancreas	ENSG00000131951.11	SE	Pancreas	60027883:60028101 60053064:60053205	60031994:60032063
NKAPP1	Organoid	hESC pancreas	ENSG00000233382.8	SE	Pancreas	120137041:120137189 120244763:120245233	120240226:120240355
LINC00648	Organoid	hESC pancreas	ENSG00000259129.6	SE	Pancreas	47766685:47766927 47789905:47789943	47768830:47768910
LINC00648	Organoid	hESC pancreas	ENSG00000259129.6	SE	Pancreas	47767599:47767757 47789905:47789943	47768830:47768910
LINC02474	Organoid	hESC pancreas	ENSG00000228437.5	SE	Pancreas	221966340:221966502 221982999:221983143	221968347:221968496
SP8	Organoid	hESC pancreas	ENSG00000164651.18	SE	Pancreas	20784286:20785795 20786777:20786886	20785947:20786043
AL589843.1	Organoid	hESC pancreas	ENSG00000224848.3	SE	Pancreas	96687049:96687324 96773459:96773977	96720965:96721130
GLT8D2	Organoid	hESC pancreas	ENSG00000120820.13	SE	Pancreas	104019629:104019676 104049894:104050136	104021356:104021491
GLT8D2	Organoid	hESC pancreas	ENSG00000120820.13	SE	Pancreas	104019629:104019676 104049894:104050137	104049422:104049492
GLT8D2	Organoid	hESC pancreas	ENSG00000120820.13	SE	Pancreas	104019629:104019676 104063948:104064183	104049894:104050288
ITIH3	Organoid	hESC pancreas	ENSG00000162267.13	SE	Pancreas	52804725:52804734 52806102:52806138	52805807:52805840
GRM1	Organoid	hESC pancreas	ENSG00000152822.14	SE	Pancreas	146398768:146399699 146433871:146437595	146426558:146426643
BTBD19	Organoid	hESC pancreas	ENSG00000222009.8	SE	Pancreas	44808810:44808906 44810553:44810607	44810212:44810249
DOC2GP	Organoid	hESC pancreas	ENSG00000231793.6	SE	Pancreas	67615287:67615397 67615762:67615842	67615614:67615686
SLC45A2	Organoid	hESC pancreas	ENSG00000164175.15	SE	Pancreas	33954360:33954504 33982235:33982412	33963690:33964016
AL359704.2	Organoid	hESC pancreas	ENSG00000287627.1	SE	Pancreas	226538304:226538699 226542638:226542729	226541136:226541255
MPL	Organoid	hESC pancreas	ENSG00000117400.18	SE	Pancreas	43348842:43349002 43352215:43352303	43349262:43349359
AC090679.2	Organoid	hESC pancreas	ENSG00000257729.2	SE	Pancreas	84266786:84266853 84271347:84271406	84270274:84270315
RUSC1-AS1	Organoid	hESC pancreas	ENSG00000225855.7	SE	Pancreas	155321624:155321695 155324077:155324168	155322242:155322437
CACNA2D3	Organoid	hESC pancreas	ENSG00000157445.15	SE	Pancreas	54879017:54879089 54880795:54880863	54879349:54879411
LRRC61	Organoid	hESC pancreas	ENSG00000127399.15	SE	Pancreas	150323354:150323560 150336717:150337672	150325840:150326010
GPAM	Organoid	hESC pancreas	ENSG00000119927.14	SE	Pancreas	112175599:112175713 112180472:112180595	112177983:112178057
DOCK3	Organoid	hESC pancreas	ENSG00000088538.13	SE	Pancreas	51330137:51330223 51333157:51333253	51333000:51333027
JAKMIP2-AS1	Organoid	hESC pancreas	ENSG00000280780.3	SE	Pancreas	147595424:147595540 147660452:147660809	147636276:147636405
AC108488.2	Organoid	hESC pancreas	ENSG00000286905.1	SE	Pancreas	3533107:3534255 3536723:3536911	3536197:3536313
TAFA2	Organoid	hESC pancreas	ENSG00000198673.11	SE	Pancreas	61867319:61867426 62191258:62192842	62023651:62023779
AL136531.2	Organoid	hESC pancreas	ENSG00000274322.1	SE	Pancreas	1320362:1320435 1392833:1392881	1391602:1391721
SNAP25-AS1	Organoid	hESC pancreas	ENSG00000227906.9	SE	Pancreas	10196817:10196937 10219236:10219488	10198752:10198875
CLCN1	Organoid	hESC pancreas	ENSG00000188037.14	SE	Pancreas	143330771:143330897 143331550:143331652	143331231:143331316
ATRNL1	Organoid	hESC pancreas	ENSG00000107518.18	SE	Pancreas	115315517:115315736 115394658:115394752	115334281:115334419
ECEL1	Organoid	hESC pancreas	ENSG00000171551.12	SE	Pancreas	232480717:232480813 232481505:232481630	232481090:232481156
DEGS2	Organoid	hESC pancreas	ENSG00000168350.8	SE	Pancreas	100143956:100146907 100159505:100159645	100148967:100149710
PRG4	Organoid	hESC pancreas	ENSG00000116690.13	SE	Pancreas	186301591:186301711 186306317:186309140	186304107:186304257
HLA-DQA2	Organoid	hESC pancreas	ENSG00000237541.4	SE	Pancreas	32745790:32746072 32746581:32747198	32746239:32746414
CCN1	Tissue	Lung	ENSG00000142871.18	RI	Lung	41904215:41904383 41905759:41905827	41904948:41905036 41905174:41905261
C16orf89	Tissue	Lung	ENSG00000153446.16	SE	Lung	5058492:5058610 5062424:5062574	5060285:5060436
SFTPA1	Tissue	Lung	ENSG00000122852.15	SE	Lung	79610938:79610982 79611802:79611997	79611318:79611389
SFTPA1	Tissue	Lung	ENSG00000122852.15	SE	Lung	79610944:79610982 79611802:79611997	79611581:79611641
MAL2	Tissue	Lung	ENSG00000147676.14	SE	Lung	119208362:119208604 119240164:119240320	119221586:119221757
MDGA1	Organoid	Bronchial epithelium organoids	ENSG00000112139.17	A3SS	Respiratory track	37647172:37647272 37648981:37649266	37647172:37647324
SLC26A7	Organoid	Bronchial epithelium organoids	ENSG00000147606.9	A3SS	Respiratory track	91249618:91249844 91218887:91219005	91249538:91249844
CCNA1	Organoid	Bronchial epithelium organoids	ENSG00000133101.10	A3SS	Respiratory track	36433035:36433221 36431902:36432166	36433032:36433221
SPSB2	Organoid	Bronchial epithelium organoids	ENSG00000111671.10	A3SS	Respiratory track	6872237:6872986 6873245:6873336	6872237:6872997
AL391056.1	Organoid	Bronchial epithelium organoids	ENSG00000227619.3	A3SS	Respiratory track	129580478:129580558 129580050:129580319	129580440:129580558
AWAT2	Organoid	Bronchial epithelium organoids	ENSG00000147160.9	A3SS	Respiratory track	70042186:70042386 70043068:70043243	70042186:70042558
AC007098.1	Organoid	Bronchial epithelium organoids	ENSG00000231609.7	A3SS	Respiratory track	63046481:63046647 63047435:63047711	63046481:63046650
LINC00954	Organoid	Bronchial epithelium organoids	ENSG00000228784.9	A3SS	Respiratory track	19870424:19870546 19869495:19869613	19870401:19870546
FGF17	Organoid	Bronchial epithelium organoids	ENSG00000158815.11	A3SS	Respiratory track	22046146:22046291 22043144:22043181	22046113:22046291
MOBP	Organoid	Bronchial epithelium organoids	ENSG00000168314.19	A3SS	Respiratory track	39502534:39502876 39502065:39502275	39502462:39502876
AC024592.3	Organoid	Bronchial epithelium organoids	ENSG00000267740.5	A3SS	Respiratory track	5896452:5896575 5896904:5896997	5896452:5896650
PRDM16	Organoid	Bronchial epithelium organoids	ENSG00000142611.17	A3SS	Respiratory track	3385151:3385286 3244086:3244137	3385148:3385286
EHMT2-AS1	Organoid	Bronchial epithelium organoids	ENSG00000237080.3	A3SS	Respiratory track	31883882:31884204 31881395:31881560	31882672:31884204
ENTPD2	Organoid	Bronchial epithelium organoids	ENSG00000054179.12	A3SS	Respiratory track	137048940:137049006 137049869:137049989	137048940:137049075
ZNF212	Organoid	Bronchial epithelium organoids	ENSG00000170260.9	A3SS	Respiratory track	149250163:149250548 149239650:149239802	149250158:149250548
AC009126.1	Organoid	Bronchial epithelium organoids	ENSG00000247121.7	A3SS	Respiratory track	96822822:96823117 96873285:96873378	96822822:96823124
KL	Organoid	Bronchial epithelium organoids	ENSG00000133116.8	A5SS	Respiratory track	33055046:33055315 33060678:33061780	33055046:33055365
AKAP3	Organoid	Bronchial epithelium organoids	ENSG00000111254.8	A5SS	Respiratory track	4648766:4649047 4645054:4645192	4648744:4649047
TMEM169	Organoid	Bronchial epithelium organoids	ENSG00000163449.11	A5SS	Respiratory track	216081918:216081979 216095837:216096234	216081918:216082232
OXGR1	Organoid	Bronchial epithelium organoids	ENSG00000165621.9	A5SS	Respiratory track	96992507:96992572 96989757:96989809	96992421:96992572
SLC26A4-AS1	Organoid	Bronchial epithelium organoids	ENSG00000233705.8	A5SS	Respiratory track	107654643:107654816 107653971:107654233	107654610:107654816
TMEM63C	Organoid	Bronchial epithelium organoids	ENSG00000165548.11	MXE	Respiratory track	77181797:77181894 77218800:77218963	77196070:77196230 77213445:77213508
GTF2IP1	Organoid	Bronchial epithelium organoids	ENSG00000277053.4	MXE	Respiratory track	75202541:75202613 75210527:75210599	75207955:75208014 75209375:75209559
AC092802.1	Organoid	Bronchial epithelium organoids	ENSG00000226026.7	MXE	Respiratory track	95174123:95174181 95221685:95221831	95180333:95180359 95205095:95205133
CELSR2	Organoid	Bronchial epithelium organoids	ENSG00000143126.8	RI	Respiratory track	25114655:25114870 25123210:25123286	25119158:25119301 25121752:25121913
CWC15	Organoid	Bronchial epithelium organoids	ENSG00000150316.12	RI	Respiratory track	25114655:25114870 25123210:25123286	25119158:25119301 25121752:25121913
C1QTNF12	Organoid	Bronchial epithelium organoids	ENSG00000184163.3	RI	Respiratory track	25114655:25114870 25123210:25123286	25119158:25119301 25121752:25121913
ZG16B	Organoid	Bronchial epithelium organoids	ENSG00000162078.12	RI	Respiratory track	25114655:25114870 25123210:25123286	25119158:25119301 25121752:25121913
AL035420.1	Organoid	Bronchial epithelium organoids	ENSG00000234139.5	SE	Respiratory track	36064873:36064943 36074306:36074448	36070485:36070808
NACA4P	Organoid	Bronchial epithelium organoids	ENSG00000228224.3	SE	Respiratory track	101367622:101367771 101372530:101372707	101368794:101369738
LINC02006	Organoid	Bronchial epithelium organoids	ENSG00000238755.3	SE	Respiratory track	153927260:153927317 153979929:153980186	153937507:153937670
M1AP	Organoid	Bronchial epithelium organoids	ENSG00000159374.18	SE	Respiratory track	74557882:74558874 74560150:74560291	74559697:74559709
NPIPB3	Organoid	Bronchial epithelium organoids	ENSG00000169246.16	SE	Respiratory track	21414956:21415085 21424978:21425136	21419489:21419575
NPIPB3	Organoid	Bronchial epithelium organoids	ENSG00000169246.16	SE	Respiratory track	21414956:21415085 21424978:21425136	21419489:21419766
NPIPB3	Organoid	Bronchial epithelium organoids	ENSG00000169246.16	SE	Respiratory track	21414956:21415085 21424978:21425136	21419634:21419766
AC022007.1	Organoid	Bronchial epithelium organoids	ENSG00000206567.10	SE	Respiratory track	10008403:10008652 10010885:10011095	10010170:10010402
AC091117.2	Organoid	Bronchial epithelium organoids	ENSG00000259418.1	SE	Respiratory track	45041715:45041812 45050505:45050666	45042366:45042488
C3orf33	Organoid	Bronchial epithelium organoids	ENSG00000174928.16	SE	Respiratory track	155802531:155802591 155805596:155805723	155804050:155804173
SMIM27	Organoid	Bronchial epithelium organoids	ENSG00000235453.12	SE	Respiratory track	32552347:32552479 32566390:32566929	32565396:32565628
RPL34-DT	Organoid	Bronchial epithelium organoids	ENSG00000234492.5	SE	Respiratory track	108598537:108598695 108620307:108620460	108602712:108602845
RPL34-DT	Organoid	Bronchial epithelium organoids	ENSG00000234492.5	SE	Respiratory track	108556100:108557064 108620307:108620395	108608522:108608650
TTC41P	Organoid	Bronchial epithelium organoids	ENSG00000214198.8	SE	Respiratory track	103866379:103866551 103889400:103889630	103870270:103870410
TTC41P	Organoid	Bronchial epithelium organoids	ENSG00000214198.8	SE	Respiratory track	103870270:103870410 103889400:103889630	103882531:103882710
AC053527.2	Organoid	Bronchial epithelium organoids	ENSG00000250220.1	SE	Respiratory track	73259208:73259408 73302263:73302385	73269823:73269953
RDH10-AS1	Organoid	Bronchial epithelium organoids	ENSG00000250295.6	SE	Respiratory track	73315565:73315605 73341163:73341298	73321739:73322087
TTC29	Organoid	Bronchial epithelium organoids	ENSG00000137473.19	SE	Respiratory track	146820124:146820248 146833805:146833897	146831640:146831794
AC011346.1	Organoid	Bronchial epithelium organoids	ENSG00000247199.6	SE	Respiratory track	148283399:148283575 148308003:148308165	148290251:148290995
CCDC183-AS1	Organoid	Bronchial epithelium organoids	ENSG00000228544.1	SE	Respiratory track	136803926:136805584 136806384:136806537	136806049:136806128
AC078785.1	Organoid	Bronchial epithelium organoids	ENSG00000240057.7	SE	Respiratory track	113019517:113019706 113088622:113090922	113061786:113062010
CCDC122	Organoid	Bronchial epithelium organoids	ENSG00000151773.13	SE	Respiratory track	43868693:43868803 43874841:43874927	43869330:43869489
AL121987.2	Organoid	Bronchial epithelium organoids	ENSG00000227741.1	SE	Respiratory track	160202198:160202516 160205337:160206376	160205070:160205134
TOMM20L	Organoid	Bronchial epithelium organoids	ENSG00000196860.8	SE	Respiratory track	58395927:58396093 58407325:58407468	58396297:58396341
TOMM20L	Organoid	Bronchial epithelium organoids	ENSG00000196860.8	SE	Respiratory track	58395929:58396093 58407325:58407468	58402679:58402761
SLC25A41	Organoid	Bronchial epithelium organoids	ENSG00000181240.14	SE	Respiratory track	6430008:6430161 6432048:6432204	6430520:6430618
NKPD1	Organoid	Bronchial epithelium organoids	ENSG00000179846.11	SE	Respiratory track	45155784:45155916 45160059:45160221	45158662:45159100
CCDC175	Organoid	Bronchial epithelium organoids	ENSG00000151838.12	SE	Respiratory track	59543343:59543454 59551354:59551436	59545162:59545299
GGN	Organoid	Bronchial epithelium organoids	ENSG00000179168.15	SE	Respiratory track	38385420:38385500 38387760:38387822	38385646:38387014
PROSER2-AS1	Organoid	Bronchial epithelium organoids	ENSG00000225778.5	SE	Respiratory track	11857264:11857385 11869365:11869501	11862816:11862930
RB1-DT	Organoid	Bronchial epithelium organoids	ENSG00000231473.4	SE	Respiratory track	48296161:48297130 48302338:48302492	48297602:48297940
RSPH10B	Organoid	Bronchial epithelium organoids	ENSG00000155026.16	SE	Respiratory track	5928195:5928394 5935019:5935148	5932781:5932875
MAJIN	Organoid	Bronchial epithelium organoids	ENSG00000168070.12	SE	Respiratory track	64959304:64959422 64971876:64972023	64960088:64960135
LINC00663	Organoid	Bronchial epithelium organoids	ENSG00000266904.7	SE	Respiratory track	19758395:19758546 19762537:19762646	19761203:19761421
LINC00663	Organoid	Bronchial epithelium organoids	ENSG00000266904.7	SE	Respiratory track	19758142:19758546 19762537:19762646	19761256:19761421
LINC00663	Organoid	Bronchial epithelium organoids	ENSG00000266904.7	SE	Respiratory track	19757782:19758546 19762537:19762646	19761325:19761421
RBMS3-AS3	Organoid	Bronchial epithelium organoids	ENSG00000235904.3	SE	Respiratory track	29260842:29264757 29280730:29280833	29274281:29274424
LINC00592	Organoid	Bronchial epithelium organoids	ENSG00000258279.4	SE	Respiratory track	52221338:52221489 52223445:52223749	52222689:52222943
STRCP1	Organoid	Bronchial epithelium organoids	ENSG00000166763.8	SE	Respiratory track	43701213:43701369 43703475:43703632	43702751:43702921
L3MBTL2-AS1	Organoid	Bronchial epithelium organoids	ENSG00000235513.2	SE	Respiratory track	41207591:41209951 41217031:41217910	41213629:41214703
AL606760.1	Organoid	Bronchial epithelium organoids	ENSG00000226754.2	SE	Respiratory track	53238549:53239345 53242437:53242582	53241846:53241945
UGT2B4	Organoid	Bronchial epithelium organoids	ENSG00000156096.14	SE	Respiratory track	69480164:69480910 69486608:69486696	69485207:69485427
C1orf141	Organoid	Bronchial epithelium organoids	ENSG00000203963.12	SE	Respiratory track	67092164:67093604 67096251:67096321	67095234:67095421
C1orf141	Organoid	Bronchial epithelium organoids	ENSG00000203963.12	SE	Respiratory track	67111576:67111644 67125751:67125909	67115351:67115464
ITIH6	Organoid	Bronchial epithelium organoids	ENSG00000102313.9	SE	Respiratory track	54791925:54792036 54798108:54798255	54796941:54797096
ZNF460-AS1	Organoid	Bronchial epithelium organoids	ENSG00000267871.6	SE	Respiratory track	57267210:57267709 57280278:57280334	57276934:57277056
ZNF460-AS1	Organoid	Bronchial epithelium organoids	ENSG00000267871.6	SE	Respiratory track	57276934:57277056 57280278:57280308	57278115:57278182
SLC6A13	Organoid	Bronchial epithelium organoids	ENSG00000010379.16	SE	Respiratory track	237947:238010 242613:242754	238170:238343
PGRMC2	Organoid	Bronchial epithelium organoids	ENSG00000164040.18	SE	Respiratory track	128272361:128272517 128287290:128287388	128286715:128286836
NRAD1	Organoid	Bronchial epithelium organoids	ENSG00000233725.7	SE	Respiratory track	44026822:44026894 44028305:44028504	44027678:44027755
NRAD1	Organoid	Bronchial epithelium organoids	ENSG00000233725.7	SE	Respiratory track	44026822:44026894 44028305:44028526	44027696:44027755
AL035530.2	Organoid	Bronchial epithelium organoids	ENSG00000271913.8	SE	Respiratory track	159000093:159000392 159041797:159042308	159040918:159041055
SLC26A4	Organoid	Bronchial epithelium organoids	ENSG00000091137.14	SE	Respiratory track	107663295:107663435 107674163:107674348	107672137:107672248
SLC26A4	Organoid	Bronchial epithelium organoids	ENSG00000091137.14	SE	Respiratory track	107691945:107692077 107694402:107694480	107693551:107693697
LTB4R2	Organoid	Bronchial epithelium organoids	ENSG00000213906.10	SE	Respiratory track	24305733:24305867 24310654:24311145	24310170:24310255
ANKRD31	Organoid	Bronchial epithelium organoids	ENSG00000145700.10	SE	Respiratory track	75138845:75138983 75145986:75147505	75144000:75144171
PTGES	Organoid	Bronchial epithelium organoids	ENSG00000148344.11	SE	Respiratory track	129748654:129748737 129752886:129753019	129749520:129749642
KIF26B	Organoid	Bronchial epithelium organoids	ENSG00000162849.16	SE	Respiratory track	245366833:245367367 245371420:245371717	245370575:245370694
FAM95B1	Organoid	Bronchial epithelium organoids	ENSG00000223839.8	SE	Respiratory track	40324550:40324802 40325461:40325529	40324984:40325092
ANKRD20A4P	Organoid	Bronchial epithelium organoids	ENSG00000172014.12	SE	Respiratory track	64369410:64369877 64373186:64373301	64370716:64370942
UGDH-AS1	Organoid	Bronchial epithelium organoids	ENSG00000249348.2	SE	Respiratory track	39531968:39532130 39589586:39589719	39587922:39588059
OSGIN1	Organoid	Bronchial epithelium organoids	ENSG00000140961.14	SE	Respiratory track	83949066:83949506 83957639:83957738	83951127:83951287
PRSS27	Organoid	Bronchial epithelium organoids	ENSG00000172382.10	SE	Respiratory track	2714064:2714336 2716499:2716526	2715717:2715880
TNIP3	Organoid	Bronchial epithelium organoids	ENSG00000050730.16	SE	Respiratory track	121131407:121132662 121141815:121141899	121138623:121138684
C6orf223	Organoid	Bronchial epithelium organoids	ENSG00000181577.16	SE	Respiratory track	44000616:44000700 44002052:44002127	44000973:44001143
C6orf223	Organoid	Bronchial epithelium organoids	ENSG00000181577.16	SE	Respiratory track	44000584:44000700 44002052:44002127	44001016:44001143
LINC01908	Organoid	Bronchial epithelium organoids	ENSG00000265374.1	SE	Respiratory track	27234921:27235002 27243612:27243666	27235607:27235659
DSG3	Organoid	Bronchial epithelium organoids	ENSG00000134757.5	SE	Respiratory track	31447740:31447925 31456992:31457124	31456439:31456475
AC096887.1	Organoid	Bronchial epithelium organoids	ENSG00000272305.5	SE	Respiratory track	53077687:53077828 53099380:53099453	53085749:53085852
SMCO2	Organoid	Bronchial epithelium organoids	ENSG00000165935.9	SE	Respiratory track	27474785:27474913 27495679:27495798	27475581:27475731
SMCO2	Organoid	Bronchial epithelium organoids	ENSG00000165935.9	SE	Respiratory track	27475581:27475731 27494299:27494356	27488459:27488547
DENND2C	Organoid	Bronchial epithelium organoids	ENSG00000175984.15	SE	Respiratory track	114594472:114594578 114595831:114595873	114595354:114595650
TPTE2P5	Organoid	Bronchial epithelium organoids	ENSG00000168852.13	SE	Respiratory track	40855175:40855815 40921618:40921715	40908158:40908212
ZNF672	Organoid	Bronchial epithelium organoids	ENSG00000171161.13	SE	Respiratory track	248839089:248839230 248844482:248844636	248842722:248842780
LRRC56	Organoid	Bronchial epithelium organoids	ENSG00000161328.11	SE	Respiratory track	551130:551302 551902:551967	551650:551827
AC002451.1	Organoid	Bronchial epithelium organoids	ENSG00000231170.7	SE	Respiratory track	95596678:95596783 95610543:95611113	95609587:95609862
CYP1B1-AS1	Organoid	Bronchial epithelium organoids	ENSG00000232973.14	SE	Respiratory track	38075633:38076068 38131510:38131561	38121984:38122225
SMIM35	Organoid	Bronchial epithelium organoids	ENSG00000255274.10	SE	Respiratory track	118015771:118015809 118059116:118059268	118031820:118031969
SAMD12-AS1	Organoid	Bronchial epithelium organoids	ENSG00000281641.3	SE	Respiratory track	118621393:118621655 118724518:118724628	118668449:118668601
ZNF470	Organoid	Bronchial epithelium organoids	ENSG00000197016.12	SE	Respiratory track	56574637:56574733 56588225:56588406	56584019:56584112
MROH9	Organoid	Bronchial epithelium organoids	ENSG00000117501.15	SE	Respiratory track	171014116:171014254 171024394:171024547	171016162:171016336
AC113414.1	Organoid	Bronchial epithelium organoids	ENSG00000254186.3	SE	Respiratory track	163425802:163425920 163437182:163437293	163428940:163429033
LANCL3	Organoid	Bronchial epithelium organoids	ENSG00000147036.12	SE	Respiratory track	37667281:37667489 37675653:37684463	37668367:37668450
CU634019.1	Organoid	Bronchial epithelium organoids	ENSG00000277067.4	SE	Respiratory track	7048916:7049060 7081048:7081213	7080035:7080207
CU634019.1	Organoid	Bronchial epithelium organoids	ENSG00000277067.4	SE	Respiratory track	7048938:7049060 7081048:7081213	7080035:7080289
LINC00323	Organoid	Bronchial epithelium organoids	ENSG00000226496.3	SE	Respiratory track	41141540:41143415 41147348:41147433	41145076:41145335
LINC00323	Organoid	Bronchial epithelium organoids	ENSG00000226496.3	SE	Respiratory track	41141540:41143415 41147961:41148040	41145076:41145335
SMIM2-AS1	Organoid	Bronchial epithelium organoids	ENSG00000227258.7	SE	Respiratory track	44146781:44146855 44238827:44240122	44172698:44172873
C1orf194	Organoid	Bronchial epithelium organoids	ENSG00000179902.13	SE	Respiratory track	109106534:109106659 109112598:109112747	109107006:109107122
CCDC28A-AS1	Organoid	Bronchial epithelium organoids	ENSG00000279968.3	SE	Respiratory track	138725210:138727493 138764256:138764378	138750127:138750269
GSTM2	Organoid	Bronchial epithelium organoids	ENSG00000213366.13	SE	Respiratory track	109669289:109669371 109669635:109670023	109669470:109669571
TRAF2	Organoid	Bronchial epithelium organoids	ENSG00000127191.18	SE	Respiratory track	136900421:136900520 136916540:136916615	136908069:136908231
TRAF2	Organoid	Bronchial epithelium organoids	ENSG00000127191.18	SE	Respiratory track	136900421:136900520 136916540:136916615	136909919:136909994
LGALS17A	Organoid	Bronchial epithelium organoids	ENSG00000226025.10	SE	Respiratory track	39679392:39679434 39684030:39684148	39681997:39682208
PDE6A	Organoid	Bronchial epithelium organoids	ENSG00000132915.12	SE	Respiratory track	149896710:149896776 149899374:149899524	149898362:149898506
LINC01106	Organoid	Bronchial epithelium organoids	ENSG00000175772.11	SE	Respiratory track	110375746:110377068 110382703:110383496	110377649:110377777
LY6E-DT	Organoid	Bronchial epithelium organoids	ENSG00000247317.4	SE	Respiratory track	143007752:143009207 143018159:143018397	143012484:143012572
AC011447.3	Organoid	Bronchial epithelium organoids	ENSG00000267383.8	SE	Respiratory track	20216935:20217316 20238287:20238460	20220322:20220417
LINC01324	Organoid	Bronchial epithelium organoids	ENSG00000241767.2	SE	Respiratory track	164714100:164714482 164730871:164731040	164717571:164717791
ZFP57	Organoid	Bronchial epithelium organoids	ENSG00000204644.10	SE	Respiratory track	29675932:29676059 29681061:29681152	29676880:29677366
AC017002.3	Organoid	Bronchial epithelium organoids	ENSG00000285016.1	SE	Respiratory track	111539152:111539305 111614542:111614610	111593593:111593711
ARSK	Organoid	Bronchial epithelium organoids	ENSG00000164291.17	SE	Respiratory track	95567889:95568049 95582915:95583198	95580891:95580942
LRRC69	Organoid	Bronchial epithelium organoids	ENSG00000214954.8	SE	Respiratory track	91102618:91102844 91124492:91124783	91118223:91118552
AC109322.2	Organoid	Bronchial epithelium organoids	ENSG00000288096.1	SE	Respiratory track	143889703:143890010 143899841:143899926	143890093:143890451
AC092720.3	Organoid	Bronchial epithelium organoids	ENSG00000288568.1	SE	Respiratory track	87494097:87494235 87496989:87496998	87495518:87495713
FAM157B	Organoid	Bronchial epithelium organoids	ENSG00000233013.10	SE	Respiratory track	138230907:138231103 138243619:138243722	138233738:138233826
CLTRN	Organoid	Bronchial epithelium organoids	ENSG00000147003.7	SE	Respiratory track	15664336:15664395 15674988:15675012	15667529:15667936
AC110058.1	Organoid	Bronchial epithelium organoids	ENSG00000255029.2	SE	Respiratory track	29482806:29482854 29552359:29552861	29483991:29484062
IQANK1	Organoid	Bronchial epithelium organoids	ENSG00000203499.12	SE	Respiratory track	143771487:143771618 143788914:143789063	143771800:143771965
STX17-AS1	Organoid	Bronchial epithelium organoids	ENSG00000255145.3	SE	Respiratory track	99880502:99881985 99894879:99894996	99886674:99886695
EGILA	Organoid	Bronchial epithelium organoids	ENSG00000258451.1	SE	Respiratory track	20693479:20693749 20699321:20699498	20699035:20699129
AC023632.2	Organoid	Bronchial epithelium organoids	ENSG00000253704.3	SE	Respiratory track	94553769:94553907 94570109:94570531	94568142:94568535
A4GALT	Organoid	Bronchial epithelium organoids	ENSG00000128274.17	SE	Respiratory track	42693970:42693997 42720796:42720829	42695145:42695631
A4GALT	Organoid	Bronchial epithelium organoids	ENSG00000128274.17	SE	Respiratory track	42692121:42693997 42720796:42720819	42695574:42695631
AC092142.1	Organoid	Bronchial epithelium organoids	ENSG00000261235.1	SE	Respiratory track	82044335:82044605 82063092:82063222	82052292:82052458
AC092142.1	Organoid	Bronchial epithelium organoids	ENSG00000261235.1	SE	Respiratory track	82044370:82044608 82063092:82063222	82052292:82052458
AC007906.2	Organoid	Bronchial epithelium organoids	ENSG00000277639.2	SE	Respiratory track	53042744:53044263 53052760:53052849	53047204:53047283
C1orf158	Organoid	Bronchial epithelium organoids	ENSG00000157330.10	SE	Respiratory track	12746424:12746541 12760769:12761169	12759309:12759487
MPZ	Organoid	Bronchial epithelium organoids	ENSG00000158887.19	SE	Respiratory track	161306328:161306464 161307257:161307424	161306788:161306921
FAM85B	Organoid	Bronchial epithelium organoids	ENSG00000253893.2	SE	Respiratory track	8167818:8168083 8220043:8220182	8184725:8184832
AC018816.1	Organoid	Bronchial epithelium organoids	ENSG00000235978.7	SE	Respiratory track	4814296:4814431 4830946:4831018	4825745:4825862
TMEM249	Organoid	Bronchial epithelium organoids	ENSG00000261587.2	SE	Respiratory track	144353953:144354149 144354616:144354914	144354236:144354331
LINC01277	Organoid	Bronchial epithelium organoids	ENSG00000229017.7	SE	Respiratory track	143021379:143021953 143058111:143058141	143048341:143048411
AC211476.6	Organoid	Bronchial epithelium organoids	ENSG00000285702.1	SE	Respiratory track	73041237:73041421 73065530:73065670	73044471:73044560
AF165147.1	Organoid	Bronchial epithelium organoids	ENSG00000232855.7	SE	Respiratory track	28446289:28446472 28577152:28577380	28482956:28483069
CCDC158	Organoid	Bronchial epithelium organoids	ENSG00000163749.18	SE	Respiratory track	76355323:76355436 76362125:76362315	76357373:76357526
NPIPB9	Organoid	Bronchial epithelium organoids	ENSG00000196993.8	SE	Respiratory track	28751786:28752592 28762250:28762433	28757997:28758083
AL022724.3	Organoid	Bronchial epithelium organoids	ENSG00000287593.1	SE	Respiratory track	11727316:11727414 11730057:11730863	11729568:11729671
PCBD2	Organoid	Bronchial epithelium organoids	ENSG00000132570.15	SE	Respiratory track	134969938:134970092 134996272:134996512	134975137:134975324
SLAIN1	Organoid	Bronchial epithelium organoids	ENSG00000139737.22	SE	Respiratory track	77719531:77719671 77744282:77744432	77743015:77743165
MTPAP	Organoid	Bronchial epithelium organoids	ENSG00000107951.15	SE	Respiratory track	30365148:30365565 30367765:30367878	30366350:30366426
ERICH6-AS1	Organoid	Bronchial epithelium organoids	ENSG00000240137.7	SE	Respiratory track	150703563:150703667 150707931:150708009	150706926:150707171
AC092681.1	Organoid	Bronchial epithelium organoids	ENSG00000224016.2	SE	Respiratory track	149891190:149891301 149909649:149909704	149892273:149892398
AL160272.1	Organoid	Bronchial epithelium organoids	ENSG00000284977.2	SE	Respiratory track	117783447:117783568 117786645:117786825	117784335:117784493
AL359220.1	Organoid	Bronchial epithelium organoids	ENSG00000247287.3	SE	Respiratory track	61298163:61298516 61322534:61322794	61307067:61307235
FABP6	Organoid	Bronchial epithelium organoids	ENSG00000170231.16	SE	Respiratory track	160199048:160199157 160229545:160229624	160213735:160213819
FABP6	Organoid	Bronchial epithelium organoids	ENSG00000170231.16	SE	Respiratory track	160213726:160213819 160229545:160229624	160228472:160228692
TMEM217	Organoid	Bronchial epithelium organoids	ENSG00000172738.12	SE	Respiratory track	37212177:37212996 37257567:37257587	37218425:37219041
TMEM217	Organoid	Bronchial epithelium organoids	ENSG00000172738.12	SE	Respiratory track	37212182:37212996 37257567:37257654	37218474:37219041
RARRES1	Organoid	Bronchial epithelium organoids	ENSG00000118849.10	SE	Respiratory track	158704650:158704927 158713796:158713859	158710737:158710933
SLCO1B3	Organoid	Bronchial epithelium organoids	ENSG00000111700.13	SE	Respiratory track	20858438:20858571 20861016:20861054	20858885:20858975
MST1P2	Organoid	Bronchial epithelium organoids	ENSG00000186301.8	SE	Respiratory track	16646596:16646709 16646979:16647116	16646786:16646901
LINC01446	Organoid	Bronchial epithelium organoids	ENSG00000205628.5	SE	Respiratory track	53655508:53657448 53779945:53780038	53691926:53692089
LINC01446	Organoid	Bronchial epithelium organoids	ENSG00000205628.5	SE	Respiratory track	53656791:53657448 53779945:53780038	53771433:53771607
LINC01446	Organoid	Bronchial epithelium organoids	ENSG00000205628.5	SE	Respiratory track	53656791:53657448 53779945:53780038	53776487:53776628
AC063979.1	Organoid	Bronchial epithelium organoids	ENSG00000251613.4	SE	Respiratory track	72690522:72690704 72761614:72761665	72693550:72693782
WDR63	Organoid	Bronchial epithelium organoids	ENSG00000162643.13	SE	Respiratory track	85126510:85126715 85129989:85130112	85128707:85128799
LINC01588	Organoid	Bronchial epithelium organoids	ENSG00000214900.12	SE	Respiratory track	49941935:49943892 49960538:49960619	49946153:49946317
LINC01588	Organoid	Bronchial epithelium organoids	ENSG00000214900.12	SE	Respiratory track	49992777:49992873 50002748:50006519	49999926:50000058
RAP2C-AS1	Organoid	Bronchial epithelium organoids	ENSG00000232160.7	SE	Respiratory track	132218208:132218837 132429812:132430162	132239619:132239711
LINC01135	Organoid	Bronchial epithelium organoids	ENSG00000234807.8	SE	Respiratory track	58893544:58893717 58899046:58901105	58896256:58896385
FAM153B	Organoid	Bronchial epithelium organoids	ENSG00000182230.12	SE	Respiratory track	176063708:176063764 176074635:176074829	176070966:176070997
PLS3-AS1	Organoid	Bronchial epithelium organoids	ENSG00000271826.5	SE	Respiratory track	115518181:115519711 115562625:115562707	115562403:115562530
RSBN1	Organoid	Bronchial epithelium organoids	ENSG00000081019.14	SE	Respiratory track	113777670:113777808 113797362:113798036	113796185:113796303
GUSBP16	Organoid	Bronchial epithelium organoids	ENSG00000253366.3	SE	Respiratory track	70751183:70751232 70789207:70789292	70785437:70785625
LINC02231	Organoid	Bronchial epithelium organoids	ENSG00000248995.2	SE	Respiratory track	64920844:64921070 64982407:64982524	64957753:64957857
HRH1	Organoid	Bronchial epithelium organoids	ENSG00000196639.7	SE	Respiratory track	11252698:11252768 11259002:11263557	11253132:11253218
LDLRAD1	Organoid	Bronchial epithelium organoids	ENSG00000203985.11	SE	Respiratory track	54012142:54012280 54018091:54018172	54017375:54017427
EFR3B	Organoid	Bronchial epithelium organoids	ENSG00000084710.14	SE	Respiratory track	25132902:25133014 25135466:25135639	25133382:25133434
AC010624.3	Organoid	Bronchial epithelium organoids	ENSG00000269091.6	SE	Respiratory track	50044631:50044787 50050867:50051035	50047958:50048085
AL359644.1	Organoid	Bronchial epithelium organoids	ENSG00000227355.4	A3SS	Respiratory track	121375230:121375325 121370490:121370823	121375214:121375325
RTBDN	Organoid	Bronchial epithelium organoids	ENSG00000132026.15	A3SS	Respiratory track	12828868:12828953 12829810:12829997	12828868:12829028
ZKSCAN2	Organoid	Bronchial epithelium organoids	ENSG00000155592.16	A3SS	Respiratory track	25251908:25252035 25252945:25253037	25251908:25252046
SMOC1	Organoid	Bronchial epithelium organoids	ENSG00000198732.11	A3SS	Respiratory track	70030244:70032366 70023202:70023447	70030241:70032366
SLC26A7	Organoid	Bronchial epithelium organoids	ENSG00000147606.9	A3SS	Respiratory track	91249618:91249844 91218887:91219005	91249538:91249844
RGMB-AS1	Organoid	Bronchial epithelium organoids	ENSG00000246763.7	A3SS	Respiratory track	98772621:98772715 98772966:98773139	98772621:98772798
CCNA1	Organoid	Bronchial epithelium organoids	ENSG00000133101.10	A3SS	Respiratory track	36433035:36433221 36431902:36432166	36433032:36433221
BBOX1	Organoid	Bronchial epithelium organoids	ENSG00000129151.9	A3SS	Respiratory track	27055395:27055649 27041312:27041478	27055392:27055649
SPSB2	Organoid	Bronchial epithelium organoids	ENSG00000111671.10	A3SS	Respiratory track	6872237:6872986 6873245:6873336	6872237:6872997
ADGRF3	Organoid	Bronchial epithelium organoids	ENSG00000173567.16	A3SS	Respiratory track	26315521:26315740 26316274:26316448	26315521:26315767
TSC22D3	Organoid	Bronchial epithelium organoids	ENSG00000157514.18	A3SS	Respiratory track	107775099:107775511 107777019:107777342	107775099:107775525
RHBG	Organoid	Bronchial epithelium organoids	ENSG00000132677.13	A3SS	Respiratory track	156384526:156384600 156382747:156382869	156384413:156384600
GPC1	Organoid	Bronchial epithelium organoids	ENSG00000063660.9	A3SS	Respiratory track	240464615:240464746 240462190:240462582	240463346:240464746
AL391056.1	Organoid	Bronchial epithelium organoids	ENSG00000227619.3	A3SS	Respiratory track	129580478:129580558 129580050:129580319	129580440:129580558
EGFL6	Organoid	Bronchial epithelium organoids	ENSG00000198759.12	A3SS	Respiratory track	13623823:13623925 13619162:13619243	13623820:13623925
FGF17	Organoid	Bronchial epithelium organoids	ENSG00000158815.11	A3SS	Respiratory track	22046146:22046291 22043144:22043181	22046113:22046291
ZNF212	Organoid	Bronchial epithelium organoids	ENSG00000170260.9	A3SS	Respiratory track	149250163:149250548 149239650:149239802	149250158:149250548
HLA-V	Organoid	Bronchial epithelium organoids	ENSG00000181126.13	A3SS	Respiratory track	29797192:29797811 29792436:29792706	29793350:29797811
PMFBP1	Organoid	Bronchial epithelium organoids	ENSG00000118557.16	A5SS	Respiratory track	72132747:72132991 72130532:72130722	72132732:72132991
KRT4	Organoid	Bronchial epithelium organoids	ENSG00000170477.13	A5SS	Respiratory track	52813847:52814116 52811762:52811977	52813596:52814116
KL	Organoid	Bronchial epithelium organoids	ENSG00000133116.8	A5SS	Respiratory track	33055046:33055315 33060678:33061780	33055046:33055365
AKAP3	Organoid	Bronchial epithelium organoids	ENSG00000111254.8	A5SS	Respiratory track	4648766:4649047 4645054:4645192	4648744:4649047
RAET1E	Organoid	Bronchial epithelium organoids	ENSG00000164520.12	A5SS	Respiratory track	149890820:149891034 149889884:149890041	149890816:149891034
EIF3CL	Organoid	Bronchial epithelium organoids	ENSG00000205609.13	A5SS	Respiratory track	28403786:28403841 28403517:28403648	28403782:28403841
AC078815.1	Organoid	Bronchial epithelium organoids	ENSG00000288591.1	MXE	Respiratory track	64828443:64828509 64864667:64864780	64832118:64832304 64843379:64843485
BCL2L14	Organoid	Bronchial epithelium organoids	ENSG00000121380.12	MXE	Respiratory track	12051795:12051847 12090778:12090849	12072224:12072499 12079298:12079738
AXDND1	Organoid	Bronchial epithelium organoids	ENSG00000162779.22	MXE	Respiratory track	179432266:179432342 179483127:179483221	179444969:179445204 179468442:179468641
CELSR2	Organoid	Bronchial epithelium organoids	ENSG00000143126.8	RI	Respiratory track	20161747:20161870 20217298:20217384	20164255:20164399 20170713:20170778
KRT5	Organoid	Bronchial epithelium organoids	ENSG00000186081.12	RI	Respiratory track	20161747:20161870 20217298:20217384	20164255:20164399 20170713:20170778
TBC1D26	Organoid	Bronchial epithelium organoids	ENSG00000214946.15	RI	Respiratory track	20161747:20161870 20217298:20217384	20164255:20164399 20170713:20170778
TEKT3	Organoid	Bronchial epithelium organoids	ENSG00000125409.13	RI	Respiratory track	20161747:20161870 20217298:20217384	20164255:20164399 20170713:20170778
C1QTNF12	Organoid	Bronchial epithelium organoids	ENSG00000184163.3	RI	Respiratory track	20161747:20161870 20217298:20217384	20164255:20164399 20170713:20170778
LINC02193	Organoid	Bronchial epithelium organoids	ENSG00000260923.7	RI	Respiratory track	20161747:20161870 20217298:20217384	20164255:20164399 20170713:20170778
EIF1B-AS1	Organoid	Bronchial epithelium organoids	ENSG00000280739.4	SE	Respiratory track	40065398:40065575 40117543:40117736	40083687:40083772
NUBPL	Organoid	Bronchial epithelium organoids	ENSG00000151413.17	SE	Respiratory track	31599288:31599379 31673354:31673394	31654069:31654134
NACA4P	Organoid	Bronchial epithelium organoids	ENSG00000228224.3	SE	Respiratory track	101367622:101367771 101372530:101372707	101368794:101369738
BMS1P3	Organoid	Bronchial epithelium organoids	ENSG00000240089.2	SE	Respiratory track	86993361:86993552 86999448:86999591	86994823:86994903
NPIPB3	Organoid	Bronchial epithelium organoids	ENSG00000169246.16	SE	Respiratory track	21414956:21415085 21424978:21425136	21419489:21419766
NPIPB3	Organoid	Bronchial epithelium organoids	ENSG00000169246.16	SE	Respiratory track	21414956:21415085 21424978:21425136	21419634:21419766
GPN1	Organoid	Bronchial epithelium organoids	ENSG00000198522.14	SE	Respiratory track	27642428:27642519 27650114:27650209	27647835:27647943
AC091117.2	Organoid	Bronchial epithelium organoids	ENSG00000259418.1	SE	Respiratory track	45041715:45041812 45050505:45050666	45042366:45042488
TMEM255B	Organoid	Bronchial epithelium organoids	ENSG00000184497.13	SE	Respiratory track	113766114:113766257 113795147:113795237	113769097:113769160
C3orf33	Organoid	Bronchial epithelium organoids	ENSG00000174928.16	SE	Respiratory track	155802531:155802591 155805596:155805723	155804050:155804173
DMGDH	Organoid	Bronchial epithelium organoids	ENSG00000132837.15	SE	Respiratory track	79033238:79033408 79104163:79104278	79063612:79063787
TTC41P	Organoid	Bronchial epithelium organoids	ENSG00000214198.8	SE	Respiratory track	103914026:103916083 103929881:103930211	103920413:103920566
AC053527.2	Organoid	Bronchial epithelium organoids	ENSG00000250220.1	SE	Respiratory track	73259208:73259408 73302263:73302385	73269823:73269953
ERICH6	Organoid	Bronchial epithelium organoids	ENSG00000163645.15	SE	Respiratory track	150680467:150680538 150682217:150682316	150680772:150680930
CDH3	Organoid	Bronchial epithelium organoids	ENSG00000062038.15	SE	Respiratory track	68644992:68645424 68676384:68676470	68645635:68645750
CDH3	Organoid	Bronchial epithelium organoids	ENSG00000062038.15	SE	Respiratory track	68645635:68645750 68678133:68678277	68676384:68676470
RDH10-AS1	Organoid	Bronchial epithelium organoids	ENSG00000250295.6	SE	Respiratory track	73315565:73315605 73341163:73341298	73321739:73322087
CNDP1	Organoid	Bronchial epithelium organoids	ENSG00000150656.15	SE	Respiratory track	74559322:74559472 74562046:74562135	74560855:74561018
C2orf50	Organoid	Bronchial epithelium organoids	ENSG00000150873.12	SE	Respiratory track	11133127:11133591 11143919:11144142	11140509:11140549
COIL	Organoid	Bronchial epithelium organoids	ENSG00000121058.5	SE	Respiratory track	56942034:56942123 56949386:56949434	56946441:56946511
SERPINI2	Organoid	Bronchial epithelium organoids	ENSG00000114204.15	SE	Respiratory track	167471587:167471844 167474002:167474026	167473736:167473827
LCMT1-AS1	Organoid	Bronchial epithelium organoids	ENSG00000260448.7	SE	Respiratory track	25085167:25086723 25111395:25111414	25103350:25103641
PAX9	Organoid	Bronchial epithelium organoids	ENSG00000198807.13	SE	Respiratory track	36657567:36657900 36662896:36663523	36661696:36662093
PAX9	Organoid	Bronchial epithelium organoids	ENSG00000198807.13	SE	Respiratory track	36665989:36666601 36676197:36676355	36671979:36672109
CCDC183-AS1	Organoid	Bronchial epithelium organoids	ENSG00000228544.1	SE	Respiratory track	136803926:136805584 136806384:136806537	136806049:136806128
AC004951.4	Organoid	Bronchial epithelium organoids	ENSG00000273432.1	SE	Respiratory track	43973209:43973323 44016433:44016523	44013592:44013679
NDUFC2-KCTD14	Organoid	Bronchial epithelium organoids	ENSG00000259112.2	SE	Respiratory track	78017174:78017270 78072997:78073141	78038663:78038758
LINC01344	Organoid	Bronchial epithelium organoids	ENSG00000228918.4	SE	Respiratory track	182167085:182167224 182258009:182258082	182203884:182204105
TTC28	Organoid	Bronchial epithelium organoids	ENSG00000100154.15	SE	Respiratory track	28096189:28096408 28101170:28101280	28098914:28099044
CHODL	Organoid	Bronchial epithelium organoids	ENSG00000154645.14	SE	Respiratory track	17917339:17917400 18256508:18256818	18027871:18027971
JMY	Organoid	Bronchial epithelium organoids	ENSG00000152409.9	SE	Respiratory track	79306374:79306461 79314256:79314851	79312402:79312498
AC078785.1	Organoid	Bronchial epithelium organoids	ENSG00000240057.7	SE	Respiratory track	113019517:113019706 113088622:113090922	113061786:113062010
B3GALT5-AS1	Organoid	Bronchial epithelium organoids	ENSG00000184809.13	SE	Respiratory track	39597146:39597989 39609582:39609665	39599340:39600279
PLAC4	Organoid	Bronchial epithelium organoids	ENSG00000280109.3	SE	Respiratory track	41180531:41180573 41186122:41186320	41182149:41182245
ZNF257	Organoid	Bronchial epithelium organoids	ENSG00000197134.13	SE	Respiratory track	22073468:22073564 22087976:22088405	22087530:22087595
OR1L8	Organoid	Bronchial epithelium organoids	ENSG00000171496.5	SE	Respiratory track	122576765:122576901 122583320:122583384	122578323:122578445
FZD4-DT	Organoid	Bronchial epithelium organoids	ENSG00000246523.9	SE	Respiratory track	86957981:86958026 87021317:87021909	86999875:86999947
PYY	Organoid	Bronchial epithelium organoids	ENSG00000131096.11	SE	Respiratory track	43953295:43953483 43957937:43958028	43953849:43953975
SNX12	Organoid	Bronchial epithelium organoids	ENSG00000147164.12	SE	Respiratory track	71059246:71061118 71062853:71062931	71061842:71061967
AL121987.2	Organoid	Bronchial epithelium organoids	ENSG00000227741.1	SE	Respiratory track	160202198:160202516 160205337:160206376	160205070:160205134
TOMM20L	Organoid	Bronchial epithelium organoids	ENSG00000196860.8	SE	Respiratory track	58395927:58396093 58407325:58407468	58396297:58396341
SH3RF1	Organoid	Bronchial epithelium organoids	ENSG00000154447.15	SE	Respiratory track	169156403:169156679 169270858:169270956	169268819:169269307
CD164L2	Organoid	Bronchial epithelium organoids	ENSG00000174950.11	SE	Respiratory track	27379175:27380195 27382327:27382399	27381779:27381824
ZNF174	Organoid	Bronchial epithelium organoids	ENSG00000103343.13	SE	Respiratory track	3401234:3401270 3404425:3404648	3401732:3402406
AC138866.1	Organoid	Bronchial epithelium organoids	ENSG00000253816.3	SE	Respiratory track	70221930:70222015 70258881:70258930	70225607:70225795
SLC22A23	Organoid	Bronchial epithelium organoids	ENSG00000137266.15	SE	Respiratory track	3283851:3283975 3285078:3285111	3284935:3284959
MATN4	Organoid	Bronchial epithelium organoids	ENSG00000124159.17	SE	Respiratory track	45301101:45301224 45304227:45304797	45301320:45301443
PROSER2-AS1	Organoid	Bronchial epithelium organoids	ENSG00000225778.5	SE	Respiratory track	11857264:11857385 11869365:11869501	11862816:11862930
RASGRF1	Organoid	Bronchial epithelium organoids	ENSG00000058335.16	SE	Respiratory track	78971865:78971934 78980619:78980699	78973302:78973420
AL356234.2	Organoid	Bronchial epithelium organoids	ENSG00000230533.5	SE	Respiratory track	137665645:137665739 137672019:137672098	137666628:137666788
AL157829.1	Organoid	Bronchial epithelium organoids	ENSG00000285820.1	SE	Respiratory track	116841428:116841517 116870198:116870244	116842381:116842517
RSPH10B	Organoid	Bronchial epithelium organoids	ENSG00000155026.16	SE	Respiratory track	5928195:5928394 5935019:5935148	5932781:5932875
GP6	Organoid	Bronchial epithelium organoids	ENSG00000088053.11	SE	Respiratory track	55018651:55018711 55027577:55027862	55025217:55025271
CATSPERB	Organoid	Bronchial epithelium organoids	ENSG00000133962.8	SE	Respiratory track	91669813:91669972 91693125:91693244	91683876:91683943
ANKRD33B	Organoid	Bronchial epithelium organoids	ENSG00000164236.12	SE	Respiratory track	10564069:10564833 10638027:10638168	10618332:10618462
ARL6IP5	Organoid	Bronchial epithelium organoids	ENSG00000144746.7	SE	Respiratory track	69085041:69085223 69101838:69101894	69089811:69089960
SYNGAP1-AS1	Organoid	Bronchial epithelium organoids	ENSG00000274259.2	SE	Respiratory track	33437362:33437481 33454269:33454453	33446605:33446798
U91328.1	Organoid	Bronchial epithelium organoids	ENSG00000272462.4	SE	Respiratory track	25992691:25992918 25997902:25998812	25993996:25994142
CCND1	Organoid	Bronchial epithelium organoids	ENSG00000110092.4	SE	Respiratory track	69643030:69643246 69647993:69648142	69643831:69643991
LINC00592	Organoid	Bronchial epithelium organoids	ENSG00000258279.4	SE	Respiratory track	52221338:52221489 52223445:52223749	52222689:52222943
NNAT	Organoid	Bronchial epithelium organoids	ENSG00000053438.11	SE	Respiratory track	37521240:37521403 37522666:37523474	37522357:37522384
NNAT	Organoid	Bronchial epithelium organoids	ENSG00000053438.11	SE	Respiratory track	37521249:37521403 37522666:37523690	37522357:37522438
AL606760.1	Organoid	Bronchial epithelium organoids	ENSG00000226754.2	SE	Respiratory track	53238549:53239345 53242437:53242582	53241846:53241945
KCNN3	Organoid	Bronchial epithelium organoids	ENSG00000143603.19	SE	Respiratory track	154733002:154733144 154771974:154772393	154737043:154737088
FAM228A	Organoid	Bronchial epithelium organoids	ENSG00000186453.13	SE	Respiratory track	24177801:24177870 24183284:24183372	24179110:24179297
EPCAM-DT	Organoid	Bronchial epithelium organoids	ENSG00000234690.7	SE	Respiratory track	47220808:47221323 47344900:47344989	47323420:47323495
C1orf141	Organoid	Bronchial epithelium organoids	ENSG00000203963.12	SE	Respiratory track	67096251:67096321 67125751:67125909	67111576:67111644
C1orf141	Organoid	Bronchial epithelium organoids	ENSG00000203963.12	SE	Respiratory track	67096251:67096321 67125751:67125909	67115351:67115464
C1orf141	Organoid	Bronchial epithelium organoids	ENSG00000203963.12	SE	Respiratory track	67111576:67111644 67125751:67125909	67115351:67115464
MMP15	Organoid	Bronchial epithelium organoids	ENSG00000102996.5	SE	Respiratory track	58038265:58038394 58040536:58040698	58039874:58040182
IGSF8	Organoid	Bronchial epithelium organoids	ENSG00000162729.14	SE	Respiratory track	160092281:160092695 160094868:160095246	160093709:160094171
IGSF8	Organoid	Bronchial epithelium organoids	ENSG00000162729.14	SE	Respiratory track	160092281:160092695 160098408:160098517	160094868:160095246
TLR6	Organoid	Bronchial epithelium organoids	ENSG00000174130.12	SE	Respiratory track	38829199:38829537 38856760:38856817	38843638:38843791
NRAD1	Organoid	Bronchial epithelium organoids	ENSG00000233725.7	SE	Respiratory track	44026822:44026894 44028305:44028504	44027678:44027755
NRAD1	Organoid	Bronchial epithelium organoids	ENSG00000233725.7	SE	Respiratory track	44026822:44026894 44028305:44028526	44027696:44027755
AL035530.2	Organoid	Bronchial epithelium organoids	ENSG00000271913.8	SE	Respiratory track	159000190:159000392 159064878:159064925	159041797:159042308
IL9RP3	Organoid	Bronchial epithelium organoids	ENSG00000226942.2	SE	Respiratory track	35831:35943 38209:38321	36373:36510
ALG1L2	Organoid	Bronchial epithelium organoids	ENSG00000251287.8	SE	Respiratory track	130094402:130094513 130097174:130097250	130096048:130096163
LINC01725	Organoid	Bronchial epithelium organoids	ENSG00000233008.7	SE	Respiratory track	83750197:83750299 83860969:83861023	83849906:83850022
PRR29-AS1	Organoid	Bronchial epithelium organoids	ENSG00000264954.2	SE	Respiratory track	63996070:63997263 63998324:63999899	63997764:63997922
SLC26A4	Organoid	Bronchial epithelium organoids	ENSG00000091137.14	SE	Respiratory track	107663295:107663435 107674163:107674348	107672137:107672248
CPZ	Organoid	Bronchial epithelium organoids	ENSG00000109625.19	SE	Respiratory track	8592764:8592921 8601122:8601497	8599452:8599485
CPZ	Organoid	Bronchial epithelium organoids	ENSG00000109625.19	SE	Respiratory track	8592659:8592921 8601122:8601450	8599452:8599582
AL590560.2	Organoid	Bronchial epithelium organoids	ENSG00000256029.6	SE	Respiratory track	159837916:159838027 159841125:159841235	159840710:159840866
AL590560.2	Organoid	Bronchial epithelium organoids	ENSG00000256029.6	SE	Respiratory track	159841125:159841235 159855882:159856081	159854756:159855026
AL590560.2	Organoid	Bronchial epithelium organoids	ENSG00000256029.6	SE	Respiratory track	159857931:159858291 159872943:159873014	159858733:159858912
HEPACAM2	Organoid	Bronchial epithelium organoids	ENSG00000188175.10	SE	Respiratory track	93219100:93219451 93226367:93226469	93225882:93225951
ANKRD31	Organoid	Bronchial epithelium organoids	ENSG00000145700.10	SE	Respiratory track	75138845:75138983 75145986:75147505	75144000:75144171
CBX8	Organoid	Bronchial epithelium organoids	ENSG00000141570.11	SE	Respiratory track	79796249:79796315 79796929:79797077	79796496:79796540
H2AZ1-DT	Organoid	Bronchial epithelium organoids	ENSG00000245322.7	SE	Respiratory track	99950477:99950680 100025281:100025327	100007901:100008231
H2AZ1-DT	Organoid	Bronchial epithelium organoids	ENSG00000245322.7	SE	Respiratory track	100025281:100025327 100037527:100037820	100033933:100034020
BMS1P7	Organoid	Bronchial epithelium organoids	ENSG00000270025.2	SE	Respiratory track	48050281:48050421 48052503:48052644	48051656:48051778
CYP4A22	Organoid	Bronchial epithelium organoids	ENSG00000162365.13	SE	Respiratory track	47143268:47143393 47144356:47144463	47143761:47143916
CYP4A22	Organoid	Bronchial epithelium organoids	ENSG00000162365.13	SE	Respiratory track	47144354:47144463 47144836:47144970	47144549:47144740
AC145343.1	Organoid	Bronchial epithelium organoids	ENSG00000265055.2	SE	Respiratory track	68096045:68096478 68101414:68101496	68100551:68100708
TMEM213	Organoid	Bronchial epithelium organoids	ENSG00000214128.11	SE	Respiratory track	138797993:138798186 138837868:138838101	138801326:138801398
FAM156B	Organoid	Bronchial epithelium organoids	ENSG00000179304.18	SE	Respiratory track	52897312:52897409 52900567:52900660	52899058:52899541
FAM156B	Organoid	Bronchial epithelium organoids	ENSG00000179304.18	SE	Respiratory track	52897305:52897409 52900567:52900660	52899467:52899541
PLCXD2	Organoid	Bronchial epithelium organoids	ENSG00000240891.8	SE	Respiratory track	111713886:111714128 111845820:111846447	111732618:111732703
UGDH-AS1	Organoid	Bronchial epithelium organoids	ENSG00000249348.2	SE	Respiratory track	39528018:39528338 39587922:39588059	39531968:39532130
RRP1	Organoid	Bronchial epithelium organoids	ENSG00000160214.13	SE	Respiratory track	43792930:43793404 43797421:43797537	43795188:43795250
RRP1	Organoid	Bronchial epithelium organoids	ENSG00000160214.13	SE	Respiratory track	43800516:43800614 43802273:43802387	43800861:43800881
PTPN20CP	Organoid	Bronchial epithelium organoids	ENSG00000278561.2	SE	Respiratory track	48107816:48107914 48119298:48119455	48111117:48111212
VANGL2	Organoid	Bronchial epithelium organoids	ENSG00000162738.6	SE	Respiratory track	160416061:160416182 160420410:160420547	160419001:160419609
LAYN	Organoid	Bronchial epithelium organoids	ENSG00000204381.12	SE	Respiratory track	111540658:111540928 111543922:111544220	111541561:111541585
LAYN	Organoid	Bronchial epithelium organoids	ENSG00000204381.12	SE	Respiratory track	111543922:111544220 111554560:111554593	111549617:111549775
PRRC1	Organoid	Bronchial epithelium organoids	ENSG00000164244.21	SE	Respiratory track	127523459:127523582 127526617:127526778	127524530:127524920
MPV17L2	Organoid	Bronchial epithelium organoids	ENSG00000254858.10	SE	Respiratory track	18193249:18194034 18194957:18195086	18194776:18194853
DSG3	Organoid	Bronchial epithelium organoids	ENSG00000134757.5	SE	Respiratory track	31447740:31447925 31456992:31457124	31456439:31456475
EVC	Organoid	Bronchial epithelium organoids	ENSG00000072840.13	SE	Respiratory track	5809517:5809611 5810952:5814305	5810338:5810450
AC096887.1	Organoid	Bronchial epithelium organoids	ENSG00000272305.5	SE	Respiratory track	53077687:53077828 53099380:53099453	53085749:53085852
AC011462.1	Organoid	Bronchial epithelium organoids	ENSG00000255730.5	SE	Respiratory track	41376756:41376854 41410636:41410816	41378280:41378519
UVRAG-DT	Organoid	Bronchial epithelium organoids	ENSG00000255507.7	SE	Respiratory track	75803461:75803517 75813602:75813861	75811423:75811569
UVRAG-DT	Organoid	Bronchial epithelium organoids	ENSG00000255507.7	SE	Respiratory track	75803430:75803517 75814462:75814555	75813602:75813861
SMCO2	Organoid	Bronchial epithelium organoids	ENSG00000165935.9	SE	Respiratory track	27470621:27470765 27474785:27474913	27472775:27472875
SMCO2	Organoid	Bronchial epithelium organoids	ENSG00000165935.9	SE	Respiratory track	27474785:27474913 27494299:27494356	27475581:27475731
DENND2C	Organoid	Bronchial epithelium organoids	ENSG00000175984.15	SE	Respiratory track	114582847:114585631 114587715:114587952	114587386:114587473
AL357153.1	Organoid	Bronchial epithelium organoids	ENSG00000245466.1	SE	Respiratory track	70608797:70611350 70641007:70641298	70633761:70633858
IL20RB	Organoid	Bronchial epithelium organoids	ENSG00000174564.13	SE	Respiratory track	136957982:136958201 136989440:136989565	136982159:136982350
LRRC56	Organoid	Bronchial epithelium organoids	ENSG00000161328.11	SE	Respiratory track	551130:551302 551902:551967	551650:551827
SDCBP2	Organoid	Bronchial epithelium organoids	ENSG00000125775.15	SE	Respiratory track	1312701:1313498 1329084:1329139	1320362:1320435
FBXO34	Organoid	Bronchial epithelium organoids	ENSG00000178974.11	SE	Respiratory track	55272210:55272281 55350380:55350550	55318182:55318269
NR1D1	Organoid	Bronchial epithelium organoids	ENSG00000126368.6	SE	Respiratory track	40094934:40095120 40096442:40096587	40095443:40096087
PPM1H	Organoid	Bronchial epithelium organoids	ENSG00000111110.12	SE	Respiratory track	62643993:62648636 62689698:62689806	62667177:62667329
ENPP4	Organoid	Bronchial epithelium organoids	ENSG00000001561.7	SE	Respiratory track	46129988:46130189 46141051:46141222	46139550:46140409
CYP1B1-AS1	Organoid	Bronchial epithelium organoids	ENSG00000232973.14	SE	Respiratory track	38075633:38076068 38131510:38131561	38121984:38122225
AC106886.6	Organoid	Bronchial epithelium organoids	ENSG00000282034.1	SE	Respiratory track	30722962:30723229 30728965:30729231	30723583:30725082
ZNF470	Organoid	Bronchial epithelium organoids	ENSG00000197016.12	SE	Respiratory track	56574637:56574733 56588225:56588406	56584019:56584112
SLC26A9	Organoid	Bronchial epithelium organoids	ENSG00000174502.19	SE	Respiratory track	205926534:205926630 205927491:205927605	205927210:205927288
DAB1	Organoid	Bronchial epithelium organoids	ENSG00000173406.16	SE	Respiratory track	56994777:56998128 57011144:57011272	57010679:57010790
ALG1L8P	Organoid	Bronchial epithelium organoids	ENSG00000227620.4	SE	Respiratory track	67786123:67786245 67787108:67787168	67786427:67786466
SLC16A14	Organoid	Bronchial epithelium organoids	ENSG00000163053.11	SE	Respiratory track	230059093:230059366 230068554:230068993	230067098:230067237
TGM1	Organoid	Bronchial epithelium organoids	ENSG00000092295.12	SE	Respiratory track	24262201:24262354 24263933:24264238	24263088:24263192
LINC00323	Organoid	Bronchial epithelium organoids	ENSG00000226496.3	SE	Respiratory track	41141540:41143415 41147348:41147433	41145076:41145335
LINC00323	Organoid	Bronchial epithelium organoids	ENSG00000226496.3	SE	Respiratory track	41141535:41143415 41147961:41148067	41147348:41147499
SMIM2-AS1	Organoid	Bronchial epithelium organoids	ENSG00000227258.7	SE	Respiratory track	44146781:44146855 44238827:44240122	44172698:44172873
C1orf194	Organoid	Bronchial epithelium organoids	ENSG00000179902.13	SE	Respiratory track	109106534:109106659 109112598:109112747	109107006:109107122
AC087477.2	Organoid	Bronchial epithelium organoids	ENSG00000259275.4	SE	Respiratory track	96354350:96354512 96403509:96405235	96361141:96361289
OVCH2	Organoid	Bronchial epithelium organoids	ENSG00000183378.13	SE	Respiratory track	7696708:7696799 7700295:7700485	7698749:7698773
CCDC28A-AS1	Organoid	Bronchial epithelium organoids	ENSG00000279968.3	SE	Respiratory track	138725210:138727493 138764256:138764378	138750127:138750269
TRAF2	Organoid	Bronchial epithelium organoids	ENSG00000127191.18	SE	Respiratory track	136899593:136899672 136908069:136908218	136900421:136900520
TRAF2	Organoid	Bronchial epithelium organoids	ENSG00000127191.18	SE	Respiratory track	136900421:136900520 136916540:136916615	136908069:136908231
TRAF2	Organoid	Bronchial epithelium organoids	ENSG00000127191.18	SE	Respiratory track	136900421:136900520 136916540:136916615	136909919:136909994
TRAF2	Organoid	Bronchial epithelium organoids	ENSG00000127191.18	SE	Respiratory track	136900421:136900520 136920233:136920320	136909919:136909994
TRAF2	Organoid	Bronchial epithelium organoids	ENSG00000127191.18	SE	Respiratory track	136908069:136908231 136920233:136920320	136909919:136909994
TRAF2	Organoid	Bronchial epithelium organoids	ENSG00000127191.18	SE	Respiratory track	136908069:136908231 136920233:136920320	136916540:136916615
TRAF2	Organoid	Bronchial epithelium organoids	ENSG00000127191.18	SE	Respiratory track	136909919:136909994 136920233:136920320	136916540:136916615
GBP1P1	Organoid	Bronchial epithelium organoids	ENSG00000225492.6	SE	Respiratory track	89421080:89421220 89424257:89424451	89422910:89423123
LGALS17A	Organoid	Bronchial epithelium organoids	ENSG00000226025.10	SE	Respiratory track	39679392:39679434 39684030:39684148	39681997:39682208
PDE6A	Organoid	Bronchial epithelium organoids	ENSG00000132915.12	SE	Respiratory track	149896710:149896776 149899374:149899524	149898362:149898506
SLC9A3	Organoid	Bronchial epithelium organoids	ENSG00000066230.12	SE	Respiratory track	470457:473382 476019:476092	475560:475671
LY6E-DT	Organoid	Bronchial epithelium organoids	ENSG00000247317.4	SE	Respiratory track	143007752:143009207 143018159:143018397	143012484:143012572
AC011447.3	Organoid	Bronchial epithelium organoids	ENSG00000267383.8	SE	Respiratory track	20216935:20217316 20238287:20238460	20220322:20220417
KRT16	Organoid	Bronchial epithelium organoids	ENSG00000186832.9	SE	Respiratory track	41611344:41611501 41612157:41612286	41611638:41611721
ZNF442	Organoid	Bronchial epithelium organoids	ENSG00000198342.10	SE	Respiratory track	12351790:12352070 12365532:12365661	12352987:12353114
PRPSAP1	Organoid	Bronchial epithelium organoids	ENSG00000161542.17	SE	Respiratory track	76328716:76328862 76332262:76332435	76330042:76330098
CELSR1	Organoid	Bronchial epithelium organoids	ENSG00000075275.18	SE	Respiratory track	46399716:46399902 46439188:46439411	46411601:46411759
AC017002.3	Organoid	Bronchial epithelium organoids	ENSG00000285016.1	SE	Respiratory track	111539152:111539305 111614542:111614610	111593593:111593711
ARSK	Organoid	Bronchial epithelium organoids	ENSG00000164291.17	SE	Respiratory track	95567889:95568049 95582915:95583198	95580891:95580942
ARSK	Organoid	Bronchial epithelium organoids	ENSG00000164291.17	SE	Respiratory track	95582915:95583198 95591400:95591625	95586561:95586733
ZBTB47	Organoid	Bronchial epithelium organoids	ENSG00000114853.15	SE	Respiratory track	42659035:42659238 42661484:42661632	42659636:42659828
LRRC69	Organoid	Bronchial epithelium organoids	ENSG00000214954.8	SE	Respiratory track	91102618:91102844 91124492:91124783	91118223:91118552
LRRC69	Organoid	Bronchial epithelium organoids	ENSG00000214954.8	SE	Respiratory track	91200612:91200792 91218889:91219236	91206692:91206831
AC109322.2	Organoid	Bronchial epithelium organoids	ENSG00000288096.1	SE	Respiratory track	143888499:143888585 143899841:143899926	143889703:143890010
AC109322.2	Organoid	Bronchial epithelium organoids	ENSG00000288096.1	SE	Respiratory track	143889703:143890010 143899841:143899926	143890093:143890451
PIPOX	Organoid	Bronchial epithelium organoids	ENSG00000179761.12	SE	Respiratory track	28953363:28953408 29044858:29045007	29040682:29040790
AC092720.3	Organoid	Bronchial epithelium organoids	ENSG00000288568.1	SE	Respiratory track	87494097:87494235 87496989:87496998	87495518:87495713
CDRT1	Organoid	Bronchial epithelium organoids	ENSG00000241322.11	SE	Respiratory track	15565483:15566353 15593336:15593495	15568890:15569030
FAM157B	Organoid	Bronchial epithelium organoids	ENSG00000233013.10	SE	Respiratory track	138230907:138231103 138243619:138243722	138233738:138233826
LMO7-AS1	Organoid	Bronchial epithelium organoids	ENSG00000261105.6	SE	Respiratory track	75618769:75618906 75635828:75635994	75622259:75622303
SPRY1	Organoid	Bronchial epithelium organoids	ENSG00000164056.11	SE	Respiratory track	123396794:123396932 123401536:123401793	123397610:123397856
PWP2	Organoid	Bronchial epithelium organoids	ENSG00000241945.8	SE	Respiratory track	44108983:44109096 44114624:44114768	44113752:44113847
BMS1P1	Organoid	Bronchial epithelium organoids	ENSG00000204177.11	SE	Respiratory track	46789496:46789686 46794726:46794915	46790961:46791041
AL627309.1	Organoid	Bronchial epithelium organoids	ENSG00000238009.6	SE	Respiratory track	92090:92240 129054:129173	112699:112804
LCN1P1	Organoid	Bronchial epithelium organoids	ENSG00000119440.8	SE	Respiratory track	133226139:133226208 133227920:133228051	133226772:133226843
IQANK1	Organoid	Bronchial epithelium organoids	ENSG00000203499.12	SE	Respiratory track	143739858:143739948 143788914:143789063	143771487:143771618
CXorf58	Organoid	Bronchial epithelium organoids	ENSG00000165182.12	SE	Respiratory track	23910282:23910418 23915699:23915794	23911756:23911856
ST3GAL6-AS1	Organoid	Bronchial epithelium organoids	ENSG00000239445.6	SE	Respiratory track	98715649:98715777 98732425:98732455	98718418:98718521
ST3GAL6-AS1	Organoid	Bronchial epithelium organoids	ENSG00000239445.6	SE	Respiratory track	98713315:98715777 98732425:98732490	98718423:98718521
AC009404.1	Organoid	Bronchial epithelium organoids	ENSG00000236255.2	SE	Respiratory track	117836227:117836900 117839974:117840331	117837657:117838351
UTP14A	Organoid	Bronchial epithelium organoids	ENSG00000156697.13	SE	Respiratory track	129907366:129907442 129911007:129911150	129908059:129908130
EGILA	Organoid	Bronchial epithelium organoids	ENSG00000258451.1	SE	Respiratory track	20693479:20693749 20699321:20699498	20699035:20699129
RNASEL	Organoid	Bronchial epithelium organoids	ENSG00000135828.11	SE	Respiratory track	182576255:182576389 182582052:182582258	182581224:182581357
GDPD1	Organoid	Bronchial epithelium organoids	ENSG00000153982.11	SE	Respiratory track	59248739:59248785 59270935:59270995	59257750:59257840
A4GALT	Organoid	Bronchial epithelium organoids	ENSG00000128274.17	SE	Respiratory track	42692121:42693997 42720796:42720819	42695574:42695631
OR2A9P	Organoid	Bronchial epithelium organoids	ENSG00000228960.6	SE	Respiratory track	144296279:144296542 144299365:144300934	144298483:144298680
AC092142.1	Organoid	Bronchial epithelium organoids	ENSG00000261235.1	SE	Respiratory track	82044335:82044605 82063092:82063222	82052292:82052458
AC092142.1	Organoid	Bronchial epithelium organoids	ENSG00000261235.1	SE	Respiratory track	82044370:82044608 82063092:82063222	82052292:82052458
MAP1A	Organoid	Bronchial epithelium organoids	ENSG00000166963.13	SE	Respiratory track	43512189:43512291 43520971:43521112	43520640:43520723
C1orf158	Organoid	Bronchial epithelium organoids	ENSG00000157330.10	SE	Respiratory track	12746424:12746541 12760769:12761169	12759309:12759487
GDF5	Organoid	Bronchial epithelium organoids	ENSG00000125965.9	SE	Respiratory track	35433346:35434783 35441231:35441387	35437297:35438169
MPZ	Organoid	Bronchial epithelium organoids	ENSG00000158887.19	SE	Respiratory track	161306328:161306464 161307257:161307424	161306788:161306921
AC146944.1	Organoid	Bronchial epithelium organoids	ENSG00000196302.5	SE	Respiratory track	70518320:70518405 70555217:70555266	70522000:70522188
AC005498.3	Organoid	Bronchial epithelium organoids	ENSG00000269696.3	SE	Respiratory track	56545615:56547271 56567072:56567411	56565940:56566054
AC245100.4	Organoid	Bronchial epithelium organoids	ENSG00000231551.8	SE	Respiratory track	148420371:148420607 148424062:148424189	148420819:148420937
TMEM51-AS1	Organoid	Bronchial epithelium organoids	ENSG00000175147.13	SE	Respiratory track	15111814:15117807 15120971:15121059	15118326:15118904
KRBOX1	Organoid	Bronchial epithelium organoids	ENSG00000240747.8	SE	Respiratory track	42819630:42819711 42938849:42938931	42908792:42908909
NTN5	Organoid	Bronchial epithelium organoids	ENSG00000142233.14	SE	Respiratory track	48661406:48662041 48663760:48663814	48663462:48663543
PCBD2	Organoid	Bronchial epithelium organoids	ENSG00000132570.15	SE	Respiratory track	134969938:134970092 134996272:134996512	134975137:134975324
OLFM5P	Organoid	Bronchial epithelium organoids	ENSG00000224295.3	SE	Respiratory track	5518440:5519146 5521620:5521785	5520751:5520911
ADNP-AS1	Organoid	Bronchial epithelium organoids	ENSG00000259456.4	SE	Respiratory track	50931374:50931449 50944356:50945134	50933719:50933827
ADNP-AS1	Organoid	Bronchial epithelium organoids	ENSG00000259456.4	SE	Respiratory track	50931371:50931449 50944356:50945148	50933723:50933827
AS3MT	Organoid	Bronchial epithelium organoids	ENSG00000214435.9	SE	Respiratory track	102869469:102869593 102872447:102872598	102869804:102869845
AC092687.3	Organoid	Bronchial epithelium organoids	ENSG00000272275.1	SE	Respiratory track	10767874:10768196 10769996:10770058	10768784:10768793
AC125611.4	Organoid	Bronchial epithelium organoids	ENSG00000258334.1	SE	Respiratory track	49296715:49297706 49303805:49303892	49303099:49303230
AC092681.1	Organoid	Bronchial epithelium organoids	ENSG00000224016.2	SE	Respiratory track	149891190:149891301 149909649:149909704	149892273:149892398
CALR3	Organoid	Bronchial epithelium organoids	ENSG00000269058.6	SE	Respiratory track	16483929:16484115 16495750:16495852	16485162:16485257
MMP10	Organoid	Bronchial epithelium organoids	ENSG00000166670.10	SE	Respiratory track	102776611:102776776 102779212:102779361	102778623:102778749
MLIP-IT1	Organoid	Bronchial epithelium organoids	ENSG00000236996.1	SE	Respiratory track	53998889:53999059 54002613:54002719	54000909:54001094
ARL17B	Organoid	Bronchial epithelium organoids	ENSG00000228696.10	SE	Respiratory track	46299525:46299665 46352819:46352882	46339508:46339774
FABP6	Organoid	Bronchial epithelium organoids	ENSG00000170231.16	SE	Respiratory track	160213726:160213819 160229545:160229624	160228472:160228692
TMEM217	Organoid	Bronchial epithelium organoids	ENSG00000172738.12	SE	Respiratory track	37212177:37212996 37257567:37257587	37218425:37219041
TMEM217	Organoid	Bronchial epithelium organoids	ENSG00000172738.12	SE	Respiratory track	37212179:37212909 37257567:37257587	37218425:37219041
TMEM217	Organoid	Bronchial epithelium organoids	ENSG00000172738.12	SE	Respiratory track	37212182:37212996 37257567:37257654	37218474:37219041
RARRES1	Organoid	Bronchial epithelium organoids	ENSG00000118849.10	SE	Respiratory track	158704650:158704927 158713796:158713859	158710737:158710933
C21orf91	Organoid	Bronchial epithelium organoids	ENSG00000154642.11	SE	Respiratory track	17796722:17797118 17818191:17818325	17811355:17811471
AL050309.1	Organoid	Bronchial epithelium organoids	ENSG00000227486.3	SE	Respiratory track	55908152:55908800 56014844:56014961	56002824:56002983
AL160314.2	Organoid	Bronchial epithelium organoids	ENSG00000258458.8	SE	Respiratory track	22702992:22703011 22717095:22717217	22706278:22706415
AL160314.2	Organoid	Bronchial epithelium organoids	ENSG00000258458.8	SE	Respiratory track	22717095:22717220 22766423:22766457	22764122:22764242
ZNF624	Organoid	Bronchial epithelium organoids	ENSG00000197566.10	SE	Respiratory track	16634629:16634756 16649657:16649746	16647328:16647394
WDR63	Organoid	Bronchial epithelium organoids	ENSG00000162643.13	SE	Respiratory track	85126510:85126715 85129989:85130112	85128707:85128799
PSD3	Organoid	Bronchial epithelium organoids	ENSG00000156011.18	SE	Respiratory track	18765448:18765538 18799294:18799353	18774826:18774938
SIK1B	Organoid	Bronchial epithelium organoids	ENSG00000275993.3	SE	Respiratory track	6119023:6119240 6120486:6120718	6119719:6120001
PLS3-AS1	Organoid	Bronchial epithelium organoids	ENSG00000271826.5	SE	Respiratory track	115527626:115527768 115562625:115562707	115562403:115562530
TEKT5	Organoid	Bronchial epithelium organoids	ENSG00000153060.8	SE	Respiratory track	10627500:10627799 10675958:10676181	10635763:10635918
RNF20	Organoid	Bronchial epithelium organoids	ENSG00000155827.12	SE	Respiratory track	101540792:101540975 101546819:101546966	101544766:101544885
HS2ST1	Organoid	Bronchial epithelium organoids	ENSG00000153936.18	SE	Respiratory track	86914647:86915160 87072933:87073172	86958439:86958507
RBAK-RBAKDN	Organoid	Bronchial epithelium organoids	ENSG00000272968.5	SE	Respiratory track	5057683:5057779 5072361:5072497	5063694:5063755
SLC22A14	Organoid	Bronchial epithelium organoids	ENSG00000144671.11	SE	Respiratory track	38313387:38313485 38315557:38315711	38313726:38313941
AC008840.1	Organoid	Bronchial epithelium organoids	ENSG00000250240.6	SE	Respiratory track	95701248:95701371 95719643:95719773	95708634:95708835
CCNE2	Organoid	Bronchial epithelium organoids	ENSG00000175305.18	SE	Respiratory track	94885451:94885558 94890414:94890458	94887926:94888073
HRH1	Organoid	Bronchial epithelium organoids	ENSG00000196639.7	SE	Respiratory track	11252698:11252768 11259002:11263557	11253132:11253218
USP2	Organoid	Bronchial epithelium organoids	ENSG00000036672.16	SE	Respiratory track	119360183:119360234 119381472:119381690	119372706:119373521
DNMBP-AS1	Organoid	Bronchial epithelium organoids	ENSG00000227695.6	SE	Respiratory track	99928159:99928240 99956481:99956591	99955673:99955832
LRRC37A11P	Organoid	Bronchial epithelium organoids	ENSG00000214553.11	SE	Respiratory track	39034169:39034241 39044387:39044941	39043198:39043279
BDKRB1	Organoid	Bronchial epithelium organoids	ENSG00000100739.11	SE	Respiratory track	96256209:96256300 96263672:96264398	96262651:96262770
CCDC144CP	Organoid	Bronchial epithelium organoids	ENSG00000154898.15	SE	Respiratory track	20392363:20392584 20400520:20400563	20394020:20394230
AC010624.3	Organoid	Bronchial epithelium organoids	ENSG00000269091.6	SE	Respiratory track	50044631:50044787 50050867:50051035	50047958:50048085
AL132780.1	Organoid	Bronchial epithelium organoids	ENSG00000257285.6	SE	Respiratory track	22929608:22929752 22954330:22954692	22933642:22933692
ZNF436	Organoid	Bronchial epithelium organoids	ENSG00000125945.15	SE	Respiratory track	23367041:23367168 23369365:23369836	23367972:23368065
FAT2	Organoid	Bronchial epithelium organoids	ENSG00000086570.13	SE	Respiratory track	151534408:151534642 151540566:151540763	151537792:151537946
FAT2	Organoid	Bronchial epithelium organoids	ENSG00000086570.13	SE	Respiratory track	151540566:151540763 151549294:151549505	151542284:151546337
PIK3R6	Tissue	PBMC	ENSG00000276231.5	A5SS	Blood	8838563:8838655 8837802:8837871	8838295:8838655
HLA-DPB1	Tissue	PBMC	ENSG00000223865.11	MXE	Blood	33084949:33085231 33086538:33089696	33085778:33085889 33086218:33086242
FAM216A	Tissue	PBMC	ENSG00000204856.12	MXE	Blood	110468414:110469018 110486324:110486454	110473077:110473118 110485077:110485199
ZNF675	Tissue	PBMC	ENSG00000197372.10	SE	Blood	23661934:23662209 23687030:23687140	23663031:23663158
IGHM	Tissue	PBMC	ENSG00000211899.10	SE	Blood	105851704:105851974 105854404:105854737	105852147:105852263
SIRPG	Tissue	PBMC	ENSG00000089012.14	SE	Blood	1635266:1635599 1649051:1649408	1636187:1636505
EVI2B	Tissue	PBMC	ENSG00000185862.7	SE	Blood	31304233:31305630 31313978:31314105	31307886:31307959
GZMB	Tissue	PBMC	ENSG00000100453.14	SE	Blood	24631857:24632118 24632914:24633062	24632323:24632459
IGLL5	Tissue	PBMC	ENSG00000254709.8	SE	Blood	22887779:22888259 22895374:22896107	22893696:22893818
IGLL5	Tissue	PBMC	ENSG00000254709.8	SE	Blood	22887815:22888259 22895374:22896111	22893699:22893818
TRIM23	Tissue	PBMC	ENSG00000113595.15	SE	Blood	65611669:65611881 65614097:65614219	65613726:65613855
NDUFB4	Tissue	PBMC	ENSG00000065518.8	SE	Blood	120596335:120596539 120602207:120602328	120601110:120601257
YRDC	Tissue	PBMC	ENSG00000196449.4	SE	Blood	37802944:37803997 37806856:37806976	37804301:37804444
AC243960.1	Tissue	PBMC	ENSG00000268027.5	SE	Blood	41551179:41551302 41554950:41555099	41553705:41553746
AC116353.6	Tissue	PBMC	ENSG00000283602.1	SE	Blood	140590874:140590991 140592023:140592101	140591669:140591752
FCER1A	Tissue	PBMC	ENSG00000179639.11	MXE	Blood	159302305:159302419 159305987:159306245	159302853:159302874 159303927:159304182
TMCC2	Tissue	PBMC	ENSG00000133069.17	MXE	Blood	205227945:205228771 205271119:205271255	205241504:205242044 205268949:205269884
KLF12	Tissue	PBMC	ENSG00000118922.18	MXE	Blood	73715367:73715525 73845826:73846373	73764937:73765000 73813151:73813287
HLA-DPB1	Tissue	PBMC	ENSG00000223865.11	MXE	Blood	33084949:33085231 33086538:33089696	33085778:33085889 33086218:33086242
IGHM	Tissue	PBMC	ENSG00000211899.10	SE	Blood	105851704:105851974 105854404:105854737	105852147:105852263
PTGER4	Tissue	PBMC	ENSG00000171522.6	SE	Blood	40681701:40681860 40691778:40692043	40685370:40685483
CTLA4	Tissue	PBMC	ENSG00000163599.17	SE	Blood	203870585:203870933 203872707:203872856	203871377:203871487
CXCL16	Tissue	PBMC	ENSG00000161921.17	SE	Blood	4738407:4738490 4739260:4739922	4738781:4738920
KLHL6	Tissue	PBMC	ENSG00000172578.12	SE	Blood	183487550:183492228 183494078:183494281	183492493:183492707
ZNRD1	Tissue	PBMC	ENSG00000066379.15	SE	Blood	30061264:30061669 30062223:30062333	30061916:30062017
EVI2B	Tissue	PBMC	ENSG00000185862.7	SE	Blood	31304233:31305630 31313978:31314105	31307886:31307959
PLA2G7	Tissue	PBMC	ENSG00000146070.17	SE	Blood	46716974:46717096 46735179:46735375	46722782:46722925
GZMB	Tissue	PBMC	ENSG00000100453.14	SE	Blood	24631857:24632118 24632914:24633062	24632323:24632459
IGLL5	Tissue	PBMC	ENSG00000254709.8	SE	Blood	22887779:22888259 22895374:22896107	22893696:22893818
IGLL5	Tissue	PBMC	ENSG00000254709.8	SE	Blood	22887815:22888259 22895374:22896111	22893699:22893818
NDUFB4	Tissue	PBMC	ENSG00000065518.8	SE	Blood	120596335:120596539 120602207:120602328	120601110:120601257
YRDC	Tissue	PBMC	ENSG00000196449.4	SE	Blood	37802944:37803997 37806856:37806976	37804301:37804444
MPIG6B	Tissue	PBMC	ENSG00000204420.10	MXE	Blood	31723638:31723986 31724745:31724844	31724141:31724232 31724586:31724627
PLIN2	Tissue	PBMC	ENSG00000147872.10	MXE	Blood	19118320:19118455 19123564:19123647	19119649:19119831 19120879:19121165
HK3	Tissue	PBMC	ENSG00000160883.11	MXE	Blood	176884038:176884134 176887450:176887746	176887001:176887121 176887200:176887337
Z82190.2	Tissue	PBMC	ENSG00000285404.1	MXE	Blood	31806121:31806191 31814991:31815212	31809610:31809647 31810520:31810641
KLRC1	Tissue	PBMC	ENSG00000134545.14	MXE	Blood	10449236:10449388 10450969:10451187	10449913:10449967 10450483:10450579
CPNE8	Tissue	PBMC	ENSG00000139117.14	MXE	Blood	38776237:38776301 38848558:38848662	38829378:38829455 38839915:38839955
KLF12	Tissue	PBMC	ENSG00000118922.18	MXE	Blood	73715367:73715525 73845826:73846373	73764937:73765000 73813151:73813287
HLA-DPB1	Tissue	PBMC	ENSG00000223865.11	MXE	Blood	33084949:33085231 33086538:33089696	33085778:33085889 33086218:33086242
GRAP2	Tissue	PBMC	ENSG00000100351.17	MXE	Blood	39901083:39901330 39960054:39960174	39947092:39947184 39955818:39955910
DGKE	Tissue	PBMC	ENSG00000153933.10	MXE	Blood	56834777:56835259 56847921:56848065	56844018:56844178 56845689:56845809
CTLA4	Tissue	PBMC	ENSG00000163599.17	SE	Blood	203870585:203870933 203872707:203872856	203871377:203871487
TESPA1	Tissue	PBMC	ENSG00000135426.16	SE	Blood	54974419:54974607 54984584:54984731	54983993:54984166
CXCL16	Tissue	PBMC	ENSG00000161921.17	SE	Blood	4738407:4738490 4739260:4739922	4738781:4738920
P2RY10	Tissue	PBMC	ENSG00000078589.13	SE	Blood	78945390:78945495 78952192:78952335	78947814:78947863
P2RY10	Tissue	PBMC	ENSG00000078589.13	SE	Blood	78947814:78947863 78960507:78961080	78952192:78952335
ITM2A	Tissue	PBMC	ENSG00000078596.11	SE	Blood	79362941:79363139 79367104:79367334	79363422:79363554
IGLL5	Tissue	PBMC	ENSG00000254709.8	SE	Blood	22887779:22888259 22895374:22896107	22893696:22893818
IGLL5	Tissue	PBMC	ENSG00000254709.8	SE	Blood	22887815:22888259 22895374:22896111	22893699:22893818
YRDC	Tissue	PBMC	ENSG00000196449.4	SE	Blood	37802944:37803997 37806856:37806976	37804301:37804444
LGALS2	Tissue	PBMC	ENSG00000100079.7	SE	Blood	37570575:37570735 37579899:37579985	37571848:37571931
TREML1	Tissue	PBMC	ENSG00000161911.12	SE	Blood	41149602:41149918 41150818:41150907	41150260:41150313
TREML1	Tissue	PBMC	ENSG00000161911.12	SE	Blood	41151281:41151384 41154245:41154332	41153757:41154090
DUSP5	Tissue	PBMC	ENSG00000138166.6	SE	Blood	110497906:110498500 110506934:110507154	110502720:110502869
KIR3DL1	Tissue	PBMC	ENSG00000167633.18	MXE	Blood	54819712:54820012 54829360:54829465	54821564:54821858 54825027:54825078
EDAR	Tissue	PBMC	ENSG00000135960.10	MXE	Blood	108923367:108923453 108988959:108989220	108929197:108929379 108930963:108931032
TMEM204	Tissue	PBMC	ENSG00000131634.14	SE	Blood	1528687:1528796 1541920:1542076	1533933:1534555
TBC1D13	Tissue	PBMC	ENSG00000107021.16	SE	Blood	128788333:128788407 128791379:128791441	128790734:128790775
TREML1	Tissue	PBMC	ENSG00000161911.12	SE	Blood	41151281:41151384 41154245:41154332	41153757:41154090
HES6	Organoid	hPSC-derived alveolar epithelial type II-like cells	ENSG00000144485.11	A3SS	Lung	238239486:238239562 238239660:238239747	238239486:238239568
ZNF229	Organoid	hPSC-derived alveolar epithelial type II-like cells	ENSG00000278318.5	A5SS	Lung	44442827:44443024 44442562:44442621	44442813:44443024
HAS2	Organoid	hPSC-derived alveolar epithelial type II-like cells	ENSG00000170961.7	MXE	Lung	121612115:121615038 121640852:121641440	121617104:121617206 121628713:121629340
ARMC5	Organoid	hPSC-derived alveolar epithelial type II-like cells	ENSG00000140691.18	RI	Lung	85663345:85663479 85666616:85666742	85665288:85665378 85665605:85665794
TAF4B	Organoid	hPSC-derived alveolar epithelial type II-like cells	ENSG00000141384.13	SE	Lung	26281970:26282060 26292245:26292381	26285881:26286499
AL121917.1	Organoid	hPSC-derived alveolar epithelial type II-like cells	ENSG00000225806.8	SE	Lung	58882916:58883029 58888773:58888809	58884846:58885015
GTF2E1	Organoid	hPSC-derived alveolar epithelial type II-like cells	ENSG00000153767.10	SE	Lung	120742743:120742794 120770727:120770929	120750522:120751000
ZNF626	Organoid	hPSC-derived alveolar epithelial type II-like cells	ENSG00000188171.17	SE	Lung	20619938:20625650 20661443:20661507	20645683:20645779
NPFFR2	Organoid	hPSC-derived alveolar epithelial type II-like cells	ENSG00000056291.19	SE	Lung	72031901:72032200 72128584:72128919	72068912:72069023
NPFFR2	Organoid	hPSC-derived alveolar epithelial type II-like cells	ENSG00000056291.19	SE	Lung	72031803:72032200 72138039:72138139	72128584:72128919
NPFFR2	Organoid	hPSC-derived alveolar epithelial type II-like cells	ENSG00000056291.19	SE	Lung	72068912:72069023 72138039:72138139	72128584:72128919
ABCF2	Organoid	hPSC-derived alveolar epithelial type II-like cells	ENSG00000033050.9	SE	Lung	151211483:151214191 151215603:151215732	151214878:151215082
CCDC154	Organoid	hPSC-derived alveolar epithelial type II-like cells	ENSG00000197599.13	SE	Lung	1434667:1434852 1435968:1436086	1435088:1435169
CCDC154	Organoid	hPSC-derived alveolar epithelial type II-like cells	ENSG00000197599.13	SE	Lung	1434667:1434852 1435968:1436086	1435088:1435175
CCDC154	Organoid	hPSC-derived alveolar epithelial type II-like cells	ENSG00000197599.13	SE	Lung	1436691:1436811 1438049:1438176	1437816:1437954
RGMA	Organoid	hPSC-derived alveolar epithelial type II-like cells	ENSG00000182175.15	SE	Lung	93035272:93045705 93072915:93073031	93051992:93052507
AC006254.1	Organoid	hPSC-derived alveolar epithelial type II-like cells	ENSG00000243696.5	SE	Lung	52830552:52830670 52833113:52833247	52831407:52831478
PRSS45P	Organoid	hPSC-derived alveolar epithelial type II-like cells	ENSG00000188086.15	SE	Lung	46742091:46742583 46743865:46744140	46742912:46743073
SIK2	Organoid	hPSC-derived alveolar epithelial type II-like cells	ENSG00000170145.5	SE	Lung	111616242:111616359 111688000:111688162	111620338:111620402
PARM1	Organoid	hPSC-derived alveolar epithelial type II-like cells	ENSG00000169116.11	SE	Lung	74933115:74933370 75033882:75033961	75012424:75013150
SLC6A4	Organoid	hPSC-derived alveolar epithelial type II-like cells	ENSG00000108576.10	SE	Lung	30221615:30222081 30235612:30235697	30222818:30222915
ITGA10	Organoid	hPSC-derived alveolar epithelial type II-like cells	ENSG00000143127.13	SE	Lung	145893539:145893635 145895630:145895711	145895279:145895393
CCDC127	Organoid	hPSC-derived alveolar epithelial type II-like cells	ENSG00000164366.4	SE	Lung	196867:205958 218092:218153	216728:216859
ZNF682	Organoid	hPSC-derived alveolar epithelial type II-like cells	ENSG00000197124.12	SE	Lung	20024249:20024376 20039172:20039205	20030992:20031113
HSPA4L	Organoid	hPSC-derived alveolar epithelial type II-like cells	ENSG00000164070.12	SE	Lung	127801784:127801918 127804010:127804087	127803628:127803873
LINC02365	Organoid	hPSC-derived alveolar epithelial type II-like cells	ENSG00000254233.1	SE	Lung	184618888:184619317 184624738:184624879	184623421:184623458
AC006547.1	Organoid	hPSC-derived alveolar epithelial type II-like cells	ENSG00000236540.7	A3SS	Lung	20063010:20063150 20065145:20065280	20063010:20063153
AL450345.2	Organoid	hPSC-derived alveolar epithelial type II-like cells	ENSG00000287550.1	A3SS	Lung	164804955:164805090 164805695:164805729	164804955:164805093
LINC00261	Organoid	hPSC-derived alveolar epithelial type II-like cells	ENSG00000259974.4	A3SS	Lung	22566682:22566805 22567793:22567885	22566682:22566810
UPK2	Organoid	hPSC-derived alveolar epithelial type II-like cells	ENSG00000110375.3	A5SS	Lung	118957207:118957314 118957597:118957668	118957207:118957346
PPP1R1B	Organoid	hPSC-derived alveolar epithelial type II-like cells	ENSG00000131771.14	A5SS	Lung	39628497:39628622 39629169:39629230	39628497:39628706
ARHGAP22	Organoid	hPSC-derived alveolar epithelial type II-like cells	ENSG00000128805.15	A5SS	Lung	48455053:48455134 48454087:48454161	48455001:48455134
AC018523.2	Organoid	hPSC-derived alveolar epithelial type II-like cells	ENSG00000256206.2	MXE	Lung	14498837:14498985 14510871:14510951	14505156:14505248 14507655:14507766
ALDH1A2	Organoid	hPSC-derived alveolar epithelial type II-like cells	ENSG00000128918.15	MXE	Lung	57992944:57993073 58013857:58013998	57995077:57995139 58010648:58010778
FAM21EP	Organoid	hPSC-derived alveolar epithelial type II-like cells	ENSG00000235618.8	MXE	Lung	50050531:50050633 50059100:50059273	50054637:50054724 50056783:50056911
LPCAT1	Organoid	hPSC-derived alveolar epithelial type II-like cells	ENSG00000153395.10	SE	Lung	1501460:1501603 1523709:1523740	1521346:1521480
TAF4B	Organoid	hPSC-derived alveolar epithelial type II-like cells	ENSG00000141384.13	SE	Lung	26293425:26293531 26321069:26321200	26315228:26315398
TAF4B	Organoid	hPSC-derived alveolar epithelial type II-like cells	ENSG00000141384.13	SE	Lung	26327014:26327140 26357689:26357794	26335174:26335231
AL121917.1	Organoid	hPSC-derived alveolar epithelial type II-like cells	ENSG00000225806.8	SE	Lung	58882916:58883029 58888773:58888809	58884846:58885015
BMP2	Organoid	hPSC-derived alveolar epithelial type II-like cells	ENSG00000125845.7	SE	Lung	6767685:6768875 6778244:6780246	6770119:6770472
ABCD1	Organoid	hPSC-derived alveolar epithelial type II-like cells	ENSG00000101986.12	SE	Lung	153736344:153736513 153740091:153740237	153737156:153737251
CHIA	Organoid	hPSC-derived alveolar epithelial type II-like cells	ENSG00000134216.19	SE	Lung	111290850:111290950 111311688:111311718	111310399:111310492
ZNF219	Organoid	hPSC-derived alveolar epithelial type II-like cells	ENSG00000165804.16	SE	Lung	21093585:21093674 21098810:21098855	21097327:21097412
ARHGAP29	Organoid	hPSC-derived alveolar epithelial type II-like cells	ENSG00000137962.13	SE	Lung	94220257:94220392 94237414:94237584	94231406:94231643
SCNN1G	Organoid	hPSC-derived alveolar epithelial type II-like cells	ENSG00000166828.3	SE	Lung	23197263:23197427 23212677:23212756	23209749:23209848
SCNN1G	Organoid	hPSC-derived alveolar epithelial type II-like cells	ENSG00000166828.3	SE	Lung	23197263:23197427 23212677:23212756	23212033:23212151
SCNN1G	Organoid	hPSC-derived alveolar epithelial type II-like cells	ENSG00000166828.3	SE	Lung	23212677:23212756 23214711:23214787	23213101:23213163
AC006059.2	Organoid	hPSC-derived alveolar epithelial type II-like cells	ENSG00000280571.2	SE	Lung	42786027:42786162 42804435:42804493	42794156:42794275
ZBTB8B	Organoid	hPSC-derived alveolar epithelial type II-like cells	ENSG00000273274.2	SE	Lung	32465071:32465105 32480890:32481069	32470583:32471615
EEA1	Organoid	hPSC-derived alveolar epithelial type II-like cells	ENSG00000102189.17	SE	Lung	92852911:92853025 92857274:92857340	92853914:92853954
RAB3D	Organoid	hPSC-derived alveolar epithelial type II-like cells	ENSG00000105514.8	SE	Lung	11322067:11325585 11337171:11337460	11335446:11335571
MYRFL	Organoid	hPSC-derived alveolar epithelial type II-like cells	ENSG00000166268.11	SE	Lung	69893763:69893840 69903643:69903844	69895370:69895481
STRIP2	Organoid	hPSC-derived alveolar epithelial type II-like cells	ENSG00000128578.10	SE	Lung	129458214:129458450 129459516:129459580	129458711:129458777
PMS2P10	Organoid	hPSC-derived alveolar epithelial type II-like cells	ENSG00000276840.1	SE	Lung	75295940:75296126 75297673:75297760	75297394:75297497
RPL39L	Organoid	hPSC-derived alveolar epithelial type II-like cells	ENSG00000163923.10	SE	Lung	187120947:187121328 187139212:187139496	187127998:187128062
PDPK2P	Organoid	hPSC-derived alveolar epithelial type II-like cells	ENSG00000205918.9	SE	Lung	2618481:2618578 2622689:2622765	2618821:2618890
PDPK2P	Organoid	hPSC-derived alveolar epithelial type II-like cells	ENSG00000205918.9	SE	Lung	2618481:2618578 2633738:2633836	2618821:2618890
PDPK2P	Organoid	hPSC-derived alveolar epithelial type II-like cells	ENSG00000205918.9	SE	Lung	2618481:2618578 2633738:2633836	2622689:2622765
GATA6	Organoid	hPSC-derived alveolar epithelial type II-like cells	ENSG00000141448.11	SE	Lung	22170932:22172279 22181452:22181578	22176954:22177121
STARD13	Organoid	hPSC-derived alveolar epithelial type II-like cells	ENSG00000133121.21	SE	Lung	33110685:33110907 33112720:33112931	33111777:33111892
CHRNA10	Organoid	hPSC-derived alveolar epithelial type II-like cells	ENSG00000129749.3	SE	Lung	3665586:3666564 3669195:3669350	3667231:3667764
FOXO1	Organoid	hPSC-derived alveolar epithelial type II-like cells	ENSG00000150907.10	SE	Lung	40560766:40560860 40665582:40665877	40633146:40633248
PLA2G12B	Organoid	hPSC-derived alveolar epithelial type II-like cells	ENSG00000138308.6	SE	Lung	72941168:72941334 72954474:72954806	72942651:72942740
OPRK1	Organoid	hPSC-derived alveolar epithelial type II-like cells	ENSG00000082556.14	SE	Lung	53234758:53235111 53250780:53251085	53242738:53242912
ETV5	Organoid	hPSC-derived alveolar epithelial type II-like cells	ENSG00000244405.8	SE	Lung	186065812:186066072 186079816:186080104	186077992:186078214
MARCHF11	Organoid	hPSC-derived alveolar epithelial type II-like cells	ENSG00000183654.9	SE	Lung	16067138:16067793 16177725:16177881	16090888:16091081
NPFFR2	Organoid	hPSC-derived alveolar epithelial type II-like cells	ENSG00000056291.19	SE	Lung	72031803:72032200 72138039:72138139	72128584:72128919
RASL11A	Organoid	hPSC-derived alveolar epithelial type II-like cells	ENSG00000122035.7	SE	Lung	27271483:27271540 27273026:27273276	27271638:27271718
ANKRD20A8P	Organoid	hPSC-derived alveolar epithelial type II-like cells	ENSG00000229089.8	SE	Lung	94797926:94798141 94806340:94806470	94798733:94799013
ANKRD20A8P	Organoid	hPSC-derived alveolar epithelial type II-like cells	ENSG00000229089.8	SE	Lung	94817172:94817353 94823003:94823074	94818760:94818924
FGL1	Organoid	hPSC-derived alveolar epithelial type II-like cells	ENSG00000104760.17	SE	Lung	17885491:17885571 17895224:17895404	17891680:17891807
FGL1	Organoid	hPSC-derived alveolar epithelial type II-like cells	ENSG00000104760.17	SE	Lung	17885491:17885571 17895446:17895538	17891680:17891807
FGL1	Organoid	hPSC-derived alveolar epithelial type II-like cells	ENSG00000104760.17	SE	Lung	17885519:17885571 17895224:17895341	17891680:17891829
CASTOR2	Organoid	hPSC-derived alveolar epithelial type II-like cells	ENSG00000274070.2	SE	Lung	75021873:75021956 75024633:75031528	75024439:75024534
MIR31HG	Organoid	hPSC-derived alveolar epithelial type II-like cells	ENSG00000171889.6	SE	Lung	21453801:21455944 21477168:21477292	21476898:21477035
AC079447.1	Organoid	hPSC-derived alveolar epithelial type II-like cells	ENSG00000241962.9	SE	Lung	99195572:99195756 99215997:99216114	99206633:99206757
SFTPA1	Organoid	hPSC-derived alveolar epithelial type II-like cells	ENSG00000122852.15	SE	Lung	79610938:79610982 79611578:79611898	79611318:79611389
ZFP42	Organoid	hPSC-derived alveolar epithelial type II-like cells	ENSG00000179059.10	SE	Lung	187995770:187995840 187999608:187999685	187999107:187999273
SLC35E1	Organoid	hPSC-derived alveolar epithelial type II-like cells	ENSG00000127526.15	SE	Lung	16555151:16555397 16566531:16566657	16565036:16565132
GSK3A	Organoid	hPSC-derived alveolar epithelial type II-like cells	ENSG00000105723.13	SE	Lung	42233285:42233383 42236605:42236716	42234547:42234678
LBH	Organoid	hPSC-derived alveolar epithelial type II-like cells	ENSG00000213626.13	SE	Lung	30231536:30231764 30257432:30257656	30234404:30234511
PCDH17	Organoid	hPSC-derived alveolar epithelial type II-like cells	ENSG00000118946.12	SE	Lung	57631743:57635111 57724611:57729311	57666660:57666833
EPHX2	Organoid	hPSC-derived alveolar epithelial type II-like cells	ENSG00000120915.14	SE	Lung	27504955:27505146 27511835:27511910	27506871:27506994
RGS16	Organoid	hPSC-derived alveolar epithelial type II-like cells	ENSG00000143333.7	SE	Lung	182598622:182600513 182602419:182602484	182601965:182602132
AGAP9	Organoid	hPSC-derived alveolar epithelial type II-like cells	ENSG00000204172.12	SE	Lung	47507547:47507583 47517822:47517857	47510170:47510271
CREB3L1	Organoid	hPSC-derived alveolar epithelial type II-like cells	ENSG00000157613.11	SE	Lung	46312850:46312919 46317360:46317487	46316285:46316385
AVIL	Organoid	hPSC-derived alveolar epithelial type II-like cells	ENSG00000135407.11	SE	Lung	57806359:57806539 57808193:57808294	57807330:57807727
AVIL	Organoid	hPSC-derived alveolar epithelial type II-like cells	ENSG00000135407.11	SE	Lung	57808394:57808548 57810348:57810551	57809596:57809695
AC245033.1	Organoid	hPSC-derived alveolar epithelial type II-like cells	ENSG00000260836.2	SE	Lung	82539980:82540132 82552479:82552616	82546440:82546521
EPHB3	Organoid	hPSC-derived alveolar epithelial type II-like cells	ENSG00000182580.3	SE	Lung	184572503:184573176 184576841:184577183	184575829:184575985
EPHB3	Organoid	hPSC-derived alveolar epithelial type II-like cells	ENSG00000182580.3	SE	Lung	184579686:184579934 184580728:184580878	184580401:184580617
EVPLL	Organoid	hPSC-derived alveolar epithelial type II-like cells	ENSG00000214860.5	SE	Lung	18382825:18382864 18383270:18383378	18383024:18383185
CTNND2	Organoid	hPSC-derived alveolar epithelial type II-like cells	ENSG00000169862.20	SE	Lung	11082695:11082846 11098574:11098748	11083880:11083955
AL358472.7	Organoid	hPSC-derived alveolar epithelial type II-like cells	ENSG00000285779.1	SE	Lung	153962528:153962747 153974705:153974835	153963596:153963703
SNX8	Organoid	hPSC-derived alveolar epithelial type II-like cells	ENSG00000106266.11	SE	Lung	2257665:2257803 2264297:2264458	2263229:2263362
CSRP2	Organoid	hPSC-derived alveolar epithelial type II-like cells	ENSG00000175183.10	SE	Lung	76860283:76860413 76863175:76863344	76862809:76862959
SLC5A10	Organoid	hPSC-derived alveolar epithelial type II-like cells	ENSG00000154025.16	SE	Lung	18969051:18969157 18971012:18971218	18969341:18969422
ZNF682	Organoid	hPSC-derived alveolar epithelial type II-like cells	ENSG00000197124.12	SE	Lung	20024249:20024376 20039172:20039205	20030992:20031113
LAMA2	Organoid	hPSC-derived alveolar epithelial type II-like cells	ENSG00000196569.14	SE	Lung	129440815:129440998 129445666:129445821	129443062:129443068
PCDHA10	Organoid	hPSC-derived alveolar epithelial type II-like cells	ENSG00000250120.8	SE	Lung	140982474:140982563 141009626:141009850	140984065:140984249
LINC02367	Organoid	hPSC-derived alveolar epithelial type II-like cells	ENSG00000260423.2	SE	Lung	9375634:9376086 9395718:9395941	9394530:9394657
C16orf70	Organoid	hPSC-derived alveolar epithelial type II-like cells	ENSG00000125149.12	SE	Lung	67109962:67109989 67120111:67120194	67110118:67110239
C16orf70	Organoid	hPSC-derived alveolar epithelial type II-like cells	ENSG00000125149.12	SE	Lung	67109957:67109989 67120111:67120194	67110144:67110239
CELSR3	Organoid	hPSC-derived alveolar epithelial type II-like cells	ENSG00000008300.17	SE	Lung	48641850:48642009 48642735:48642884	48642357:48642467
CELSR3	Organoid	hPSC-derived alveolar epithelial type II-like cells	ENSG00000008300.17	SE	Lung	48642966:48643083 48644715:48644828	48643553:48643677
CELSR3	Organoid	hPSC-derived alveolar epithelial type II-like cells	ENSG00000008300.17	SE	Lung	48643553:48643677 48644715:48644828	48644215:48644295
CELSR3	Organoid	hPSC-derived alveolar epithelial type II-like cells	ENSG00000008300.17	SE	Lung	48650479:48650581 48651358:48651479	48650891:48651075
CELSR3	Organoid	hPSC-derived alveolar epithelial type II-like cells	ENSG00000008300.17	SE	Lung	48655735:48655851 48656697:48657348	48656139:48656365
HLF	Organoid	hPSC-derived alveolar epithelial type II-like cells	ENSG00000108924.14	SE	Lung	55267815:55268086 55315226:55315447	55288880:55288983
AL136295.4	Organoid	hPSC-derived alveolar epithelial type II-like cells	ENSG00000259522.3	SE	Lung	24188551:24188638 24190379:24190416	24188718:24189808
DAPK3	Organoid	hPSC-derived alveolar epithelial type II-like cells	ENSG00000167657.14	SE	Lung	3958452:3959637 3961008:3961161	3960058:3960104
DAPK3	Organoid	hPSC-derived alveolar epithelial type II-like cells	ENSG00000167657.14	SE	Lung	3961008:3961161 3963870:3963919	3963642:3963669
DAPK3	Organoid	hPSC-derived alveolar epithelial type II-like cells	ENSG00000167657.14	SE	Lung	3961008:3961161 3964243:3964373	3963642:3963669
DAPK3	Organoid	hPSC-derived alveolar epithelial type II-like cells	ENSG00000167657.14	SE	Lung	3961008:3961161 3964243:3964373	3963870:3963919
BAG3	Organoid	hPSC-derived alveolar epithelial type II-like cells	ENSG00000151929.10	SE	Lung	119669850:119670177 119676463:119677819	119672254:119672656
KRT78	Organoid	hPSC-derived alveolar epithelial type II-like cells	ENSG00000170423.13	SE	Lung	52844558:52844723 52846763:52846824	52846196:52846292
LINC02365	Organoid	hPSC-derived alveolar epithelial type II-like cells	ENSG00000254233.1	SE	Lung	184618888:184619317 184624738:184624879	184623421:184623458
KLRG2	Organoid	hPSC-derived alveolar epithelial type II-like cells	ENSG00000188883.5	SE	Lung	139479626:139479772 139482885:139483673	139480145:139480247
HBB	Tissue	Basophils	ENSG00000244734.4	A5SS	Blood	5226945:5227071 5226576:5226799	5226929:5227071
CYB561	Tissue	Pediatric stomach	ENSG00000008283.16	A3SS	Stomach	63437345:63437484 63446244:63446306	63437345:63437560
GLOD5	Tissue	Pediatric stomach	ENSG00000171433.12	A3SS	Stomach	48770926:48771082 48765834:48765972	48770923:48771082
REEP1	Tissue	Pediatric stomach	ENSG00000068615.20	SE	Stomach	86213992:86217110 86232624:86232802	86227362:86227398
OCLNP1	Tissue	Pediatric stomach	ENSG00000230847.4	SE	Stomach	71074224:71074326 71079796:71079968	71076310:71076352
AC093720.1	Tissue	Pediatric stomach	ENSG00000250376.1	SE	Stomach	68784617:68784749 68786530:68786748	68786049:68786138
SDR16C5	Tissue	Pediatric stomach	ENSG00000170786.13	SE	Stomach	56301300:56301573 56305596:56305722	56303937:56304084
GPRC5B	Tissue	Pediatric stomach	ENSG00000167191.12	SE	Stomach	19872586:19872846 19885202:19885525	19882131:19882301
GP2	Tissue	Pediatric stomach	ENSG00000169347.17	SE	Stomach	20322868:20322979 20323815:20324256	20323380:20323389
GP2	Tissue	Pediatric stomach	ENSG00000169347.17	SE	Stomach	20323380:20323389 20326337:20326467	20323815:20324256
GKN1	Tissue	Pediatric stomach	ENSG00000169605.7	SE	Stomach	68974572:68974689 68977636:68977774	68977494:68977548
LRRC66	Tissue	Fetal stomach	ENSG00000188993.4	SE	Stomach	51993701:51996165 52003222:52003392	51997747:51997937
LRRC66	Tissue	Fetal stomach	ENSG00000188993.4	SE	Stomach	51993701:51996165 52017117:52017620	51997747:51997937
LRRC66	Tissue	Fetal stomach	ENSG00000188993.4	SE	Stomach	51993701:51996165 52017117:52017620	52003222:52003392
AC015908.7	Tissue	Fetal stomach	ENSG00000285220.1	SE	Stomach	10729776:10729876 10754228:10754362	10736604:10736638
AP002498.1	Tissue	Fetal stomach	ENSG00000254988.1	SE	Stomach	76955416:76955585 76978400:76978619	76958833:76959013
CCDC47	Tissue	Fetal stomach	ENSG00000108588.15	SE	Stomach	63765911:63766194 63773411:63773570	63772776:63772863
SLCO2B1	Tissue	Fetal stomach	ENSG00000137491.15	SE	Stomach	75165786:75165949 75172378:75172569	75169172:75169406
AL929091.1	Tissue	Fetal stomach	ENSG00000287338.1	SE	Stomach	223095893:223098409 223103122:223103335	223098689:223098976
EXOC3L1	Tissue	Fetal stomach	ENSG00000179044.16	SE	Stomach	67184378:67184604 67184901:67185057	67184685:67184810
CCDC47	Tissue	Fetal stomach	ENSG00000108588.15	SE	Stomach	63765911:63766194 63773411:63773570	63772776:63772863
PLA2G10	Tissue	Fetal stomach	ENSG00000069764.10	SE	Stomach	14688164:14688271 14694132:14694276	14690494:14690645
ACY3	Tissue	Fetal stomach	ENSG00000132744.8	SE	Stomach	67645044:67645152 67646807:67646925	67645691:67645887
ASPG	Tissue	Fetal stomach	ENSG00000166183.16	SE	Stomach	104095530:104095656 104105327:104105382	104097553:104097637
AQP11	Tissue	Fetal stomach	ENSG00000178301.4	SE	Stomach	77589952:77590611 77609297:77610009	77603555:77603672
CABP1	Cell line	pHAE	ENSG00000157782.10	SE	Respiratory track	120650084:120650682 120659877:120659908	120656092:120656272
LACTB2	Cell line	A549	ENSG00000147592.9	MXE	Lung	70640901:70641050 70661733:70661897	70644064:70644243 70657755:70657882
TGM2	Cell line	A549	ENSG00000198959.12	MXE	Lung	38150938:38151057 38165188:38165259	38155846:38156089 38161419:38161599
ATP1B1	Cell line	A549	ENSG00000143153.14	MXE	Lung	169106419:169106926 169127223:169127408	169111369:169111498 169124883:169125039
FASN	Cell line	A549	ENSG00000169710.9	A5SS	Lung	82086259:82086558 82085481:82085871	82086253:82086558
GMNN	Cell line	A549	ENSG00000112312.10	MXE	Lung	24774930:24775112 24781476:24781621	24777221:24777297 24780662:24780740
TRIP13	Cell line	A549	ENSG00000071539.14	MXE	Lung	907129:907193 911842:911996	907987:908074 908354:908461
AC018523.2	Cell line	A549	ENSG00000256206.2	MXE	Lung	14505156:14505248 14513569:14513699	14507655:14507766 14510871:14510951
TGM2	Cell line	A549	ENSG00000198959.12	MXE	Lung	38150938:38151057 38165188:38165259	38155846:38156089 38161419:38161599
PLA2G4A	Cell line	A549	ENSG00000116711.10	MXE	Lung	186906964:186907002 186939007:186939230	186911247:186911389 186932762:186932899
NECTIN3	Cell line	A549	ENSG00000177707.11	MXE	Lung	111071815:111072177 111122120:111122238	111112029:111112371 111118655:111118952
CEP112	Cell line	A549	ENSG00000154240.17	MXE	Lung	66029122:66029252 66062962:66063081	66029868:66030023 66053735:66053879
AC048338.2	Cell line	A549	ENSG00000284934.2	MXE	Lung	122216758:122216869 122225964:122226653	122218265:122218397 122224511:122224644
IL6	Cell line	A549	ENSG00000136244.12	SE	Lung	22727146:22727281 22728692:22728806	22727443:22727634
IL6	Cell line	A549	ENSG00000136244.12	SE	Lung	22727223:22727281 22728692:22728806	22727512:22727634
TAF13	Cell line	A549	ENSG00000197780.11	MXE	Lung	109064139:109064693 109075920:109076003	109066134:109066232 109074986:109075065
GFPT2	Cell line	A549	ENSG00000131459.13	SE	Lung	180300697:180301608 180304771:180304939	180302422:180302584
LINC02582	Cell line	A549	ENSG00000261780.3	SE	Lung	73325109:73325193 73332462:73332581	73326901:73327188
LINC02582	Cell line	A549	ENSG00000261780.3	SE	Lung	73324976:73325193 73332462:73332581	73327030:73327188
LINC02582	Cell line	A549	ENSG00000261780.3	SE	Lung	73324940:73325193 73332462:73332581	73327087:73327188
AMBP	Cell line	PLC/PRF/5	ENSG00000106927.12	SE	Liver	114060126:114060270 114061423:114061591	114060924:114061098
HOXA10-AS	Cell line	HCT116	ENSG00000253187.2	SE	Colon	27168898:27168993 27171307:27171915	27169306:27169764
APOA2	Cell line	HepG2	ENSG00000158874.11	A3SS	Liver	161222917:161222994 161223349:161223425	161222917:161223050
TRPC6	Tissue	Lung	ENSG00000137672.13	MXE	Lung	101472136:101472332 101482948:101483165	101473508:101473773 101476300:101476534
PMP22	Tissue	Lung	ENSG00000109099.16	MXE	Lung	15239470:15239611 15265153:15265326	15259093:15259193 15260649:15260761
SLIT3	Tissue	Lung	ENSG00000184347.15	SE	Lung	168685686:168685927 168692606:168692700	168686978:168687116
CCL15-CCL14	Tissue	Lung	ENSG00000275688.4	SE	Lung	35984337:35984452 35986570:35986704	35985747:35985795
FAM107A	Tissue	Lung	ENSG00000168309.18	SE	Lung	58569690:58569865 58577308:58577440	58570325:58570423
MT1G	Tissue	Lung	ENSG00000125144.14	SE	Lung	56666730:56666970 56667965:56668065	56667311:56667377
MT1G	Tissue	Lung	ENSG00000125144.14	SE	Lung	56666729:56666970 56667965:56668065	56667311:56667380
CASP12	Tissue	Lung	ENSG00000204403.10	SE	Lung	104886689:104886812 104890373:104890523	104887195:104887305
RPA3	Tissue	Lung	ENSG00000106399.11	SE	Lung	7639069:7639144 7640722:7640972	7640319:7640581
SMIM41	Tissue	Lung	ENSG00000284791.2	SE	Lung	52079703:52080181 52107378:52108255	52083893:52083968
MT1M	Tissue	Lung	ENSG00000205364.4	SE	Lung	56632658:56632759 56633750:56633981	56633339:56633405
SFTPD	Tissue	Lung	ENSG00000133661.17	SE	Lung	79941397:79941514 79942387:79942504	79941953:79942070
RNF144A-AS1	Organoid	hPSC-derived lung organoids	ENSG00000228203.7	A3SS	Lung	6914192:6914255 6915822:6915967	6914192:6914343
SWT1	Organoid	hPSC-derived lung organoids	ENSG00000116668.13	MXE	Lung	185174371:185175113 185184242:185184344	185180390:185180450 185181945:185182057
TSPAN6	Organoid	hPSC-derived lung organoids	ENSG00000000003.15	MXE	Lung	100627107:100629986 100633404:100633539	100630758:100630866 100632484:100632568
CHIA	Organoid	hPSC-derived lung organoids	ENSG00000134216.19	SE	Lung	111314539:111314596 111317680:111317805	111315269:111315435
LINC01088	Organoid	hPSC-derived lung organoids	ENSG00000249307.8	SE	Lung	78971549:78971876 79086095:79086262	78972999:78973052
AL109946.1	Organoid	hPSC-derived lung organoids	ENSG00000236064.3	SE	Lung	107933029:107933120 107935791:107935980	107934634:107934680
COLEC12	Organoid	hPSC-derived lung organoids	ENSG00000158270.12	SE	Lung	357399:357522 500507:500701	480706:480757
AL162511.1	Organoid	hPSC-derived lung organoids	ENSG00000258844.2	SE	Lung	36213199:36215058 36235323:36235608	36215373:36215515
GNRH2	Organoid	hPSC-derived lung organoids	ENSG00000125787.11	A3SS	Lung	3044699:3044836 3044407:3044568	3044678:3044836
SRP72	Organoid	hPSC-derived lung organoids	ENSG00000174780.17	MXE	Lung	56474279:56474391 56484735:56484864	56476670:56476702 56483138:56483270
ABRAXAS2	Organoid	hPSC-derived lung organoids	ENSG00000165660.8	MXE	Lung	124806830:124806921 124826594:124826785	124816575:124816612 124819383:124819450
AL137058.2	Organoid	hPSC-derived lung organoids	ENSG00000273784.5	MXE	Lung	52621988:52622264 52637304:52637446	52627437:52627578 52632421:52632494
PIK3R3	Organoid	hPSC-derived lung organoids	ENSG00000117461.15	SE	Lung	46046550:46046625 46061928:46062071	46055794:46055971
TTYH1	Organoid	hPSC-derived lung organoids	ENSG00000167614.14	SE	Lung	54435541:54435684 54436090:54436171	54435827:54435873
BMT2	Organoid	hPSC-derived lung organoids	ENSG00000164603.12	SE	Lung	112915305:112915447 112939590:112939618	112935186:112935264
CKMT2	Organoid	hPSC-derived lung organoids	ENSG00000131730.16	SE	Lung	81254982:81255214 81257732:81257856	81256914:81257000
EPHX4	Organoid	hPSC-derived lung organoids	ENSG00000172031.7	SE	Lung	92032504:92032590 92045531:92045660	92042822:92042980
GGT2	Tissue	Ileum	ENSG00000133475.17	A3SS	Colon	21208998:21209096 21209358:21209546	21208998:21209126
SYT8	Tissue	Ileum	ENSG00000149043.17	A3SS	Colon	1835096:1835199 1834571:1834601	1835093:1835199
LINC02826	Tissue	Ileum	ENSG00000275212.3	A3SS	Colon	126033091:126033295 126032473:126032552	126033073:126033295
LINC00884	Tissue	Ileum	ENSG00000233058.3	A3SS	Colon	194488598:194488726 194487145:194487172	194487455:194488726
TRPM5	Tissue	Ileum	ENSG00000070985.13	A3SS	Colon	2406018:2406091 2406660:2406793	2406018:2406115
AP004608.1	Tissue	Ileum	ENSG00000255545.8	A3SS	Colon	134504797:134505661 134482626:134482730	134502943:134505661
CDIP1	Tissue	Ileum	ENSG00000089486.17	A5SS	Colon	4513815:4513851 4512790:4512947	4513695:4513851
KLKB1	Tissue	Ileum	ENSG00000164344.16	A5SS	Colon	186250242:186250402 186251218:186251328	186250242:186250433
BTNL2	Tissue	Ileum	ENSG00000204290.11	A5SS	Colon	32405179:32405286 32402934:32403216	32404938:32405286
AP001267.3	Tissue	Ileum	ENSG00000255435.7	A5SS	Colon	118521265:118521314 118510272:118512100	118521245:118521314
TMEM82	Tissue	Ileum	ENSG00000162460.7	MXE	Colon	15742834:15742907 15746866:15747054	15743019:15743194 15744159:15744580
ENPP7	Tissue	Ileum	ENSG00000182156.10	SE	Colon	79730942:79731392 79737915:79738062	79735042:79735669
AP002851.1	Tissue	Ileum	ENSG00000283959.2	SE	Colon	102666202:102666339 102683579:102683754	102670139:102670270
SLC13A1	Tissue	Ileum	ENSG00000081800.9	SE	Colon	123125568:123125675 123129382:123129481	123128844:123128946
AL355499.1	Tissue	Ileum	ENSG00000232234.4	SE	Colon	8284450:8284522 8307452:8307560	8302933:8303118
AF186192.2	Tissue	Ileum	ENSG00000255085.8	SE	Colon	144700658:144700728 144706909:144707335	144705952:144706042
AL163952.1	Tissue	Ileum	ENSG00000259868.3	SE	Colon	55961980:55962087 55962824:55962967	55962171:55962277
HKDC1	Tissue	Ileum	ENSG00000156510.13	SE	Colon	69257326:69257426 69261138:69261294	69258775:69258959
CEACAM20	Tissue	Ileum	ENSG00000273777.6	SE	Colon	44513171:44513289 44520473:44520752	44516945:44517224
C4orf19	Tissue	Ileum	ENSG00000154274.15	SE	Colon	37584232:37584388 37590087:37591826	37588845:37588899
CRAT37	Tissue	Ileum	ENSG00000258551.7	SE	Colon	91473220:91473316 91604876:91605869	91584590:91584720
BACH1-IT1	Tissue	Ileum	ENSG00000248476.1	SE	Colon	29351633:29351813 29361030:29361243	29352578:29352663
AC239584.1	Tissue	Ileum	ENSG00000249942.1	SE	Colon	74584014:74584094 74588331:74588413	74585012:74585105
AC012178.1	Tissue	Ileum	ENSG00000260071.2	SE	Colon	9461041:9461202 9501723:9501787	9501491:9501611
AC012178.1	Tissue	Ileum	ENSG00000260071.2	SE	Colon	9461041:9461202 9514698:9514778	9501723:9501787
LINC02363	Tissue	Ileum	ENSG00000180712.5	SE	Colon	184341773:184342053 184343552:184343736	184343373:184343424
ACOX2	Tissue	Ileum	ENSG00000168306.13	SE	Colon	58528793:58528956 58531250:58531366	58530465:58530638
NPIPB12	Tissue	Ileum	ENSG00000169203.17	SE	Colon	29487338:29487399 29491466:29491662	29488022:29488091
AC107959.5	Tissue	Ileum	ENSG00000284956.1	SE	Colon	23090147:23090288 23111719:23111825	23100636:23100684
AL355102.2	Tissue	Ileum	ENSG00000258691.1	SE	Colon	96237073:96237181 96263672:96263847	96262651:96262770
AL138921.1	Tissue	Ileum	ENSG00000227492.2	SE	Colon	100231014:100231126 100233230:100233443	100231245:100231660
GRHL3	Tissue	Ileum	ENSG00000158055.17	SE	Colon	24319356:24319568 24334644:24334706	24331425:24331612
ELFN2	Tissue	Ileum	ENSG00000166897.16	SE	Colon	37367959:37375996 37426871:37427003	37417768:37417919
C3orf85	Tissue	Ileum	ENSG00000241224.8	SE	Colon	109136843:109136896 109149718:109150364	109148252:109148386
C3orf85	Tissue	Ileum	ENSG00000241224.8	SE	Colon	109136843:109136896 109149804:109151401	109148252:109148386
NR5A2	Tissue	Ileum	ENSG00000116833.14	SE	Colon	200027656:200027911 200043773:200044535	200029032:200029728
NR5A2	Tissue	Ileum	ENSG00000116833.14	SE	Colon	200027709:200027911 200043773:200043892	200039657:200039795
CAPN11	Tissue	Ileum	ENSG00000137225.13	SE	Colon	44183118:44183235 44183905:44184401	44183704:44183763
ASPDH	Tissue	Ileum	ENSG00000204653.10	SE	Colon	50512359:50512580 50512926:50513011	50512660:50512810
CNKSR3	Tissue	Ileum	ENSG00000153721.19	SE	Colon	154433465:154433507 154442087:154442290	154441291:154441379
TNFRSF11B	Tissue	Ileum	ENSG00000164761.9	SE	Colon	118928737:118928929 118932930:118933300	118930487:118930768
AC096751.2	Tissue	Ileum	ENSG00000251584.2	SE	Colon	174536639:174536881 174540315:174540784	174538131:174538212
HOXA3	Tissue	Ileum	ENSG00000105997.23	SE	Colon	27122558:27122642 27140082:27140219	27126885:27127070
LAD1	Tissue	Ileum	ENSG00000159166.15	SE	Colon	201389159:201389303 201399268:201399309	201391077:201391195
LAD1	Tissue	Ileum	ENSG00000159166.15	SE	Colon	201389159:201389303 201399877:201399915	201391077:201391195
GATM	Tissue	Ileum	ENSG00000171766.17	SE	Colon	45376608:45376819 45396921:45397082	45380483:45380559
ASIC2	Tissue	Ileum	ENSG00000108684.15	SE	Colon	33111916:33112067 33291407:33291441	33290675:33290754
SPAM1	Tissue	Ileum	ENSG00000106304.16	SE	Colon	123949865:123949983 123954996:123955086	123953364:123954524
AQP12A	Tissue	Ileum	ENSG00000184945.15	SE	Colon	240695532:240695629 240698156:240698482	240695878:240695978
MARCHF3	Tissue	Ileum	ENSG00000173926.6	SE	Colon	126867713:126870791 126914929:126915134	126878184:126878394
HNF4A-AS1	Tissue	Ileum	ENSG00000229005.2	SE	Colon	44384522:44384672 44395452:44395706	44392008:44392110
SCGB2B2	Tissue	Ileum	ENSG00000205209.8	SE	Colon	34594174:34594359 34675629:34675699	34594502:34596594
BX255925.4	Tissue	Ileum	ENSG00000288234.1	SE	Colon	137297256:137297376 137300116:137300189	137298630:137298789
SLC52A1	Tissue	Ileum	ENSG00000132517.15	SE	Colon	5032601:5033169 5033478:5034358	5033260:5033384
LINC02068	Tissue	Ileum	ENSG00000223387.6	SE	Colon	172560900:172561069 172594460:172594581	172574272:172574340
CYP2C8	Tissue	Ileum	ENSG00000138115.15	SE	Colon	95038896:95039038 95042889:95043077	95040921:95040960
LINC02777	Tissue	Ileum	ENSG00000232453.7	SE	Colon	58896997:58897090 58931843:58931897	58911973:58912045
MUC3A	Tissue	Ileum	ENSG00000169894.18	SE	Colon	100949533:100949685 100960751:100960937	100951840:100960645
KLK2	Tissue	Ileum	ENSG00000167751.13	SE	Colon	50876871:50877008 50878403:50878605	50877703:50877756
PLEKHG6	Tissue	Ileum	ENSG00000008323.16	SE	Colon	6318992:6319108 6327253:6327946	6326427:6326573
TEX45	Tissue	Ileum	ENSG00000198723.11	SE	Colon	7504120:7504224 7505323:7505436	7504310:7504411
CDCA2	Tissue	Ileum	ENSG00000184661.14	SE	Colon	25469895:25469980 25479912:25480124	25472112:25472184
AC008770.2	Tissue	Ileum	ENSG00000267179.1	SE	Colon	11925119:11925273 11977037:11977164	11961660:11961758
AL359538.1	Tissue	Ileum	ENSG00000243008.2	SE	Colon	24595788:24595859 24597386:24597676	24597101:24597277
LINC00114	Tissue	Ileum	ENSG00000223806.8	SE	Colon	38740315:38740414 38746298:38746416	38740883:38741068
LINC00114	Tissue	Ileum	ENSG00000223806.8	SE	Colon	38740315:38740414 38746298:38746416	38741320:38741372
LINC00114	Tissue	Ileum	ENSG00000223806.8	SE	Colon	38740883:38741068 38746298:38746416	38741320:38741372
TTC36	Tissue	Ileum	ENSG00000172425.12	SE	Colon	118527471:118527612 118528602:118528791	118527921:118528056
AC087482.1	Tissue	Ileum	ENSG00000259347.8	SE	Colon	66984104:66984234 66986367:66986497	66985441:66985483
AC087482.1	Tissue	Ileum	ENSG00000259347.8	SE	Colon	66984102:66984234 66987157:66987262	66986367:66986497
AC087482.1	Tissue	Ileum	ENSG00000259347.8	SE	Colon	66987157:66987262 67059139:67059253	66989911:66990043
AC087482.1	Tissue	Ileum	ENSG00000259347.8	SE	Colon	66987157:66987647 67059139:67059253	66989911:66990043
SLC35F4	Tissue	Ileum	ENSG00000151812.15	SE	Colon	57566474:57566564 57571893:57572015	57569787:57569980
SLC35F4	Tissue	Ileum	ENSG00000151812.15	SE	Colon	57571893:57572019 57589215:57589510	57581213:57581433
MST1L	Tissue	Ileum	ENSG00000186715.11	SE	Colon	16758215:16758293 16758674:16758711	16758465:16758586
MALL	Tissue	Ileum	ENSG00000144063.4	SE	Colon	110083869:110085757 110115687:110115821	110087571:110087697
MALL	Tissue	Ileum	ENSG00000144063.4	SE	Colon	110083869:110085757 110115687:110115822	110091602:110091770
BCAR3-AS1	Tissue	Ileum	ENSG00000224093.6	SE	Colon	93594389:93594449 93599160:93599740	93598916:93598990
TEX11	Tissue	Ileum	ENSG00000120498.14	SE	Colon	70553305:70553414 70591750:70591823	70554650:70554800
SLC7A9	Tissue	Ileum	ENSG00000021488.13	SE	Colon	32864095:32864338 32868447:32868559	32864628:32864776
DSC3	Tissue	Ileum	ENSG00000134762.17	SE	Colon	30990085:30994372 30996790:30997048	30994453:30994496
CUBN	Tissue	Ileum	ENSG00000107611.16	SE	Colon	16933086:16933284 16938962:16939147	16937591:16937784
KCNJ16	Tissue	Ileum	ENSG00000153822.15	SE	Colon	70100657:70100766 70130878:70130975	70108300:70108381
KCNJ16	Tissue	Ileum	ENSG00000153822.15	SE	Colon	70130878:70130975 70131994:70132194	70131352:70131480
LINC01814	Tissue	Ileum	ENSG00000236008.4	SE	Colon	8506445:8506637 8576910:8577141	8575889:8575961
LINC01814	Tissue	Ileum	ENSG00000236008.4	SE	Colon	8545147:8545236 8576910:8577141	8575889:8575961
LINC01814	Tissue	Ileum	ENSG00000236008.4	SE	Colon	8570201:8570581 8576910:8577141	8575889:8575961
NEU4	Tissue	Ileum	ENSG00000204099.12	SE	Colon	241809234:241809274 241814481:241814685	241809781:241809925
NEU4	Tissue	Ileum	ENSG00000204099.12	SE	Colon	241810934:241811461 241814481:241814685	241813332:241813513
CA1	Tissue	Ileum	ENSG00000133742.14	SE	Colon	85336944:85337063 85341598:85341659	85338251:85338449
CDRT4	Tissue	Ileum	ENSG00000239704.11	SE	Colon	15436014:15438200 15452512:15452620	15440207:15440285
TRPM6	Tissue	Ileum	ENSG00000119121.22	SE	Colon	74761695:74761808 74771702:74771835	74761998:74763134
AL354707.1	Tissue	Ileum	ENSG00000225489.8	SE	Colon	6717872:6718981 6720862:6720997	6719070:6719154
EIF1AY	Tissue	Ileum	ENSG00000198692.10	SE	Colon	20582589:20582693 20588023:20588105	20584473:20584524
AC097376.3	Tissue	Ileum	ENSG00000273247.6	SE	Colon	139411926:139414024 139453684:139453955	139452356:139452497
TP53INP2	Tissue	Ileum	ENSG00000078804.13	SE	Colon	34704343:34704512 34708690:34708863	34705357:34705474
GUCY2GP	Tissue	Ileum	ENSG00000243316.7	SE	Colon	112308180:112308281 112311154:112311253	112309208:112309300
ZPLD2P	Tissue	Ileum	ENSG00000236155.7	SE	Colon	26225319:26225703 26227793:26227996	26227403:26227555
LINC02588	Tissue	Ileum	ENSG00000257842.6	SE	Colon	26724747:26724794 26779794:26779879	26731063:26731156
LINC02588	Tissue	Ileum	ENSG00000257842.6	SE	Colon	26731063:26731156 26779794:26779879	26735238:26735372
LINC02405	Tissue	Ileum	ENSG00000249345.8	SE	Colon	126922706:126922937 126975838:126975917	126923029:126923205
AC096564.1	Tissue	Ileum	ENSG00000249604.1	SE	Colon	107936030:107936180 107937346:107939121	107936486:107936573
LINC00658	Tissue	Ileum	ENSG00000226995.9	SE	Colon	5434114:5434405 5445503:5445740	5437099:5437266
LINC00658	Tissue	Ileum	ENSG00000226995.9	SE	Colon	5433788:5434405 5445503:5445721	5437099:5437273
USP32P1	Tissue	Ileum	ENSG00000188933.16	SE	Colon	16786989:16787122 16796042:16796234	16791826:16792053
USP32P1	Tissue	Ileum	ENSG00000188933.16	SE	Colon	16787934:16788135 16796042:16796234	16791826:16792053
TFF2	Tissue	Ileum	ENSG00000160181.9	SE	Colon	42347485:42347632 42350878:42350994	42350266:42350359
SLC28A1	Tissue	Ileum	ENSG00000156222.12	SE	Colon	84884653:84884751 84887744:84887856	84886671:84886787
LRRC32	Tissue	Ileum	ENSG00000137507.11	SE	Colon	76657526:76658034 76665870:76665958	76659582:76661508
CDHR2	Tissue	Ileum	ENSG00000074276.11	SE	Colon	176565671:176565743 176568677:176568767	176566945:176567114
LINC02293	Tissue	Ileum	ENSG00000257185.2	SE	Colon	26812232:26812396 26816919:26817046	26815735:26815842
LINC00595	Tissue	Ileum	ENSG00000230417.12	SE	Colon	78301194:78302121 78380392:78380630	78373919:78374042
CYP3A4	Tissue	Ileum	ENSG00000160868.16	SE	Colon	99760818:99760981 99762040:99762267	99761775:99761868
CYP2C19	Tissue	Ileum	ENSG00000165841.11	SE	Colon	94781820:94781997 94842836:94843024	94820495:94820637
ST8SIA2	Tissue	Ileum	ENSG00000140557.12	SE	Colon	92393880:92394162 92434246:92434375	92430048:92430111
AL136456.1	Tissue	Ileum	ENSG00000227240.2	SE	Colon	193673209:193673256 193899286:193899367	193886320:193886417
ABCG2	Tissue	Ileum	ENSG00000118777.12	SE	Colon	88132575:88132635 88158576:88159024	88139792:88140014
SMYD4	Tissue	Ileum	ENSG00000186532.12	SE	Colon	1812061:1812115 1827860:1828006	1814565:1814795
KCNJ13	Tissue	Ileum	ENSG00000115474.7	SE	Colon	232765801:232768813 232776444:232776565	232770902:232771378
ZNF790	Tissue	Ileum	ENSG00000197863.9	SE	Colon	36817427:36820114 36823666:36823790	36823284:36823380
PIWIL2	Tissue	Ileum	ENSG00000197181.12	SE	Colon	22352798:22353212 22355348:22355516	22354270:22354378
LINC01597	Tissue	Ileum	ENSG00000205611.5	SE	Colon	30286439:30287472 30289653:30289890	30288270:30288532
ZNF607	Tissue	Ileum	ENSG00000198182.13	SE	Colon	37699324:37699895 37707913:37708009	37706381:37706583
MROH3P	Tissue	Ileum	ENSG00000233217.2	SE	Colon	200957298:200957439 200958022:200958199	200957706:200957826
PARD6G-AS1	Tissue	Ileum	ENSG00000267270.7	SE	Colon	80147923:80148254 80175879:80175935	80162515:80162603
TAC3	Tissue	Ileum	ENSG00000166863.13	SE	Colon	57012377:57012452 57012821:57012875	57012620:57012737
AZGP1P1	Tissue	Ileum	ENSG00000214313.9	SE	Colon	99983143:99983404 99987257:99987535	99985772:99986048
ACVR1C	Tissue	Ileum	ENSG00000123612.16	SE	Colon	157544444:157544612 157587186:157587417	157550161:157550392
MICE	Tissue	Ileum	ENSG00000273340.1	SE	Colon	29741730:29741855 29744949:29745234	29744266:29744544
MICE	Tissue	Ileum	ENSG00000273340.1	SE	Colon	29741730:29741855 29745472:29745727	29744949:29745234
PITPNM3	Tissue	Ileum	ENSG00000091622.16	SE	Colon	6464654:6464771 6470259:6470408	6468224:6468341
MYO1A	Tissue	Ileum	ENSG00000166866.13	SE	Colon	57036306:57036381 57036941:57037091	57036771:57036840
WDR24	Tissue	Ileum	ENSG00000127580.17	SE	Colon	685868:685990 686743:687416	686067:686186
CREB3L3	Tissue	Ileum	ENSG00000060566.14	A3SS	Colon	4156997:4157295 4154898:4155027	4156994:4157295
CCDC106	Tissue	Ileum	ENSG00000173581.8	A3SS	Colon	55648945:55649077 55648232:55648277	55648757:55649077
EPHB2	Tissue	Ileum	ENSG00000133216.17	A3SS	Colon	22896413:22896478 22895471:22895580	22896410:22896478
SLC6A19	Tissue	Ileum	ENSG00000174358.16	A3SS	Colon	1210535:1210581 1208745:1208886	1210443:1210581
SYT8	Tissue	Ileum	ENSG00000149043.17	A3SS	Colon	1835096:1835199 1834571:1834601	1835093:1835199
WFS1	Tissue	Ileum	ENSG00000109501.15	A3SS	Colon	6295040:6295189 6291916:6291997	6295004:6295189
CHCHD10	Tissue	Ileum	ENSG00000250479.9	A3SS	Colon	23766127:23766275 23767373:23767593	23766127:23766296
HAUS7	Tissue	Ileum	ENSG00000213397.12	A3SS	Colon	153456492:153456624 153457136:153457228	153456492:153456651
CDIP1	Tissue	Ileum	ENSG00000089486.17	A5SS	Colon	4513815:4513851 4512790:4512947	4513695:4513851
MARVELD3	Tissue	Ileum	ENSG00000140832.11	A5SS	Colon	71626183:71626533 71629366:71629494	71626183:71626696
AFAP1L2	Tissue	Ileum	ENSG00000169129.15	A5SS	Colon	114297231:114297413 114296977:114297100	114297219:114297413
AC011530.1	Tissue	Ileum	ENSG00000268434.5	MXE	Colon	45779777:45779869 45785593:45785713	45780213:45780381 45782192:45782250
TMEM82	Tissue	Ileum	ENSG00000162460.7	MXE	Colon	15743019:15743194 15747545:15747982	15744159:15744580 15746866:15747054
KRT42P	Tissue	Ileum	ENSG00000214514.8	RI	Colon	20114964:20115079 20116037:20116612	20115265:20115447 20115671:20115780
ENPP7	Tissue	Ileum	ENSG00000182156.10	SE	Colon	79735042:79735669 79737915:79738062	79737040:79737260
ENPP7	Tissue	Ileum	ENSG00000182156.10	SE	Colon	79735042:79735669 79741793:79742219	79737915:79738062
SLC13A1	Tissue	Ileum	ENSG00000081800.9	SE	Colon	123171767:123171904 123199847:123199969	123180972:123181101
SLC13A1	Tissue	Ileum	ENSG00000081800.9	SE	Colon	123180972:123181101 123199847:123199971	123190457:123190613
PRR34-AS1	Tissue	Ileum	ENSG00000241990.5	SE	Colon	46053704:46053920 46056846:46056945	46055598:46055733
AL163952.1	Tissue	Ileum	ENSG00000259868.3	SE	Colon	55943639:55943812 55957961:55958166	55957154:55957290
AL163952.1	Tissue	Ileum	ENSG00000259868.3	SE	Colon	55961980:55962087 55962824:55962967	55962171:55962277
HKDC1	Tissue	Ileum	ENSG00000156510.13	SE	Colon	69257326:69257426 69261138:69261294	69258775:69258959
LPAR5	Tissue	Ileum	ENSG00000184574.10	SE	Colon	6620432:6621464 6635906:6635960	6631584:6631671
FGF11	Tissue	Ileum	ENSG00000161958.11	SE	Colon	7441775:7441879 7443075:7443331	7442593:7442792
C4orf19	Tissue	Ileum	ENSG00000154274.15	SE	Colon	37584232:37584388 37590087:37591826	37588845:37588899
ADAMTSL4-AS2	Tissue	Ileum	ENSG00000237781.3	SE	Colon	150556147:150556217 150557692:150557724	150556607:150556684
FOXO4	Tissue	Ileum	ENSG00000184481.17	SE	Colon	71095850:71096981 71102076:71102084	71100683:71101740
RASA4DP	Tissue	Ileum	ENSG00000233297.4	SE	Colon	102683278:102683399 102688194:102688364	102686713:102686849
BACH1-IT1	Tissue	Ileum	ENSG00000248476.1	SE	Colon	29351633:29351813 29361030:29361243	29352578:29352663
AC012178.1	Tissue	Ileum	ENSG00000260071.2	SE	Colon	9461041:9461202 9514698:9514778	9501723:9501787
BLOC1S3	Tissue	Ileum	ENSG00000189114.8	SE	Colon	45179913:45179942 45181271:45181569	45180267:45180413
TBC1D3E	Tissue	Ileum	ENSG00000278599.6	SE	Colon	38135372:38135467 38136380:38136480	38135851:38135917
GLRA2	Tissue	Ileum	ENSG00000101958.14	SE	Colon	14529947:14530125 14532238:14532372	14530971:14531178
NAA30	Tissue	Ileum	ENSG00000139977.14	SE	Colon	57390585:57390705 57396751:57396875	57390956:57391728
GOLGA6L4	Tissue	Ileum	ENSG00000184206.13	SE	Colon	84239317:84239405 84241048:84241109	84239787:84240782
ITGB3	Tissue	Ileum	ENSG00000259207.9	SE	Colon	47274418:47274504 47284442:47284695	47283353:47283549
HIF1A-AS3	Tissue	Ileum	ENSG00000258667.2	SE	Colon	61715557:61715828 61750884:61751097	61716968:61717017
GRHL3	Tissue	Ileum	ENSG00000158055.17	SE	Colon	24319356:24319568 24334644:24334706	24331425:24331612
EMP1	Tissue	Ileum	ENSG00000134531.10	SE	Colon	13196725:13196872 13213478:13213575	13211468:13211588
AC074091.2	Tissue	Ileum	ENSG00000259080.1	SE	Colon	27599582:27599678 27601355:27601442	27599969:27600053
GSDMA	Tissue	Ileum	ENSG00000167914.12	SE	Colon	39972128:39972176 39973809:39973830	39972586:39972613
NR5A2	Tissue	Ileum	ENSG00000116833.14	SE	Colon	200027656:200027911 200043773:200044535	200029032:200029728
DAGLA	Tissue	Ileum	ENSG00000134780.10	SE	Colon	61734848:61735002 61735738:61735816	61735560:61735644
PLA2G4F	Tissue	Ileum	ENSG00000168907.13	SE	Colon	42142527:42142714 42144449:42144644	42143977:42144144
AC016074.2	Tissue	Ileum	ENSG00000286122.1	SE	Colon	125648326:125648331 125679932:125680044	125650232:125650273
BEGAIN	Tissue	Ileum	ENSG00000183092.18	SE	Colon	100537146:100539315 100543857:100543965	100540495:100540579
AP000346.1	Tissue	Ileum	ENSG00000211683.3	SE	Colon	23631815:23631973 23635935:23636083	23632787:23632910
BCKDHB	Tissue	Ileum	ENSG00000083123.15	SE	Colon	80168874:80169030 80200933:80201031	80171281:80171390
CNKSR3	Tissue	Ileum	ENSG00000153721.19	SE	Colon	154430471:154430591 154442087:154442290	154433465:154433507
TNFRSF11B	Tissue	Ileum	ENSG00000164761.9	SE	Colon	118928737:118928929 118932930:118933300	118930487:118930768
CA9	Tissue	Ileum	ENSG00000107159.14	SE	Colon	35673917:35674362 35675760:35675931	35675537:35675567
CA9	Tissue	Ileum	ENSG00000107159.14	SE	Colon	35676296:35676389 35679853:35679998	35679184:35679342
HOXA3	Tissue	Ileum	ENSG00000105997.23	SE	Colon	27122558:27122642 27140082:27140219	27126885:27127070
SYCE1L	Tissue	Ileum	ENSG00000205078.6	SE	Colon	77208464:77208539 77209416:77209471	77209096:77209144
RCOR2	Tissue	Ileum	ENSG00000167771.6	SE	Colon	63911229:63912179 63912675:63912733	63912304:63912534
GATM	Tissue	Ileum	ENSG00000171766.17	SE	Colon	45376608:45376819 45396921:45397346	45396166:45396253
AL450992.1	Tissue	Ileum	ENSG00000229021.2	SE	Colon	152016005:152016075 152018626:152018837	152016899:152018528
LINC01635	Tissue	Ileum	ENSG00000228397.3	SE	Colon	22023989:22024445 22025059:22025492	22024805:22024955
LINC01635	Tissue	Ileum	ENSG00000228397.3	SE	Colon	22023989:22024445 22025059:22025481	22024805:22024966
AL356481.1	Tissue	Ileum	ENSG00000228395.2	SE	Colon	128536826:128536955 128552367:128552406	128543378:128543684
AL356481.1	Tissue	Ileum	ENSG00000228395.2	SE	Colon	128539477:128541199 128552367:128552406	128543378:128543684
AC092329.4	Tissue	Ileum	ENSG00000284428.1	SE	Colon	23269762:23270292 23274075:23274196	23272618:23272719
MYOM3	Tissue	Ileum	ENSG00000142661.19	SE	Colon	24061059:24061082 24061945:24062109	24061272:24061309
LINC01558	Tissue	Ileum	ENSG00000146521.11	SE	Colon	167786198:167787607 167796608:167796859	167790946:167791093
MARCHF3	Tissue	Ileum	ENSG00000173926.6	SE	Colon	126867713:126870791 126914929:126915134	126878184:126878394
MUC17	Tissue	Ileum	ENSG00000169876.14	SE	Colon	101049323:101049382 101051612:101051681	101050483:101050635
TMCC3	Tissue	Ileum	ENSG00000057704.13	SE	Colon	94609788:94610035 94615922:94616151	94613834:94613925
ZNF275	Tissue	Ileum	ENSG00000063587.15	SE	Colon	153334152:153334285 153345519:153345621	153336633:153336710
ADCY5	Tissue	Ileum	ENSG00000173175.15	SE	Colon	123296083:123296216 123297352:123297382	123296979:123297054
LINC02777	Tissue	Ileum	ENSG00000232453.7	SE	Colon	58882871:58883734 58889148:58889208	58884871:58885005
PDZD7	Tissue	Ileum	ENSG00000186862.20	SE	Colon	101030061:101030384 101031072:101031144	101030511:101030684
MUC3A	Tissue	Ileum	ENSG00000169894.18	SE	Colon	100949533:100949685 100960751:100960937	100951840:100960645
TEX45	Tissue	Ileum	ENSG00000198723.11	SE	Colon	7504120:7504224 7505323:7505436	7504310:7504411
AC087482.1	Tissue	Ileum	ENSG00000259347.8	SE	Colon	66984104:66984234 66986367:66986497	66985441:66985483
TRHDE	Tissue	Ileum	ENSG00000072657.10	SE	Colon	72473066:72473180 72542290:72542356	72499497:72499635
PCYOX1L	Tissue	Ileum	ENSG00000145882.11	SE	Colon	149358036:149358156 149364035:149364210	149362636:149362843
ZNF184	Tissue	Ileum	ENSG00000096654.16	SE	Colon	27457282:27457409 27472287:27472433	27467852:27467920
CCR5AS	Tissue	Ileum	ENSG00000223552.2	SE	Colon	46371243:46371417 46406896:46407059	46392824:46393052
CADPS	Tissue	Ileum	ENSG00000163618.18	SE	Colon	62518148:62518250 62532870:62533058	62530653:62530812
TEX11	Tissue	Ileum	ENSG00000120498.14	SE	Colon	70553305:70553414 70591750:70591823	70554650:70554800
APOBEC1	Tissue	Ileum	ENSG00000111701.7	SE	Colon	7652437:7652835 7665856:7665908	7654604:7654632
CIDEC	Tissue	Ileum	ENSG00000187288.12	SE	Colon	9870163:9870322 9877065:9877219	9870444:9870474
CIDEC	Tissue	Ileum	ENSG00000187288.12	SE	Colon	9870163:9870322 9878433:9878488	9877065:9877219
ARHGEF17	Tissue	Ileum	ENSG00000110237.5	SE	Colon	73360319:73360533 73362039:73362239	73361087:73361161
AJUBA	Tissue	Ileum	ENSG00000129474.16	SE	Colon	22974973:22975104 22976644:22976712	22976455:22976518
SLC2A2	Tissue	Ileum	ENSG00000163581.14	SE	Colon	171009957:171010082 171018530:171018623	171014468:171014731
TBC1D3D	Tissue	Ileum	ENSG00000274419.6	SE	Colon	38007163:38007203 38008209:38008317	38007685:38007766
AC016831.1	Tissue	Ileum	ENSG00000226380.9	SE	Colon	130876808:130882736 130912109:130912152	130884316:130884396
SHROOM4	Tissue	Ileum	ENSG00000158352.18	SE	Colon	50633177:50635668 50695785:50695937	50638173:50638308
KCNJ16	Tissue	Ileum	ENSG00000153822.15	SE	Colon	70100657:70100766 70130878:70130975	70108300:70108381
INTS4P1	Tissue	Ileum	ENSG00000164669.13	SE	Colon	65230505:65230628 65233064:65234204	65231540:65231936
NEU4	Tissue	Ileum	ENSG00000204099.12	SE	Colon	241810934:241811461 241814481:241814685	241813332:241813513
NEU4	Tissue	Ileum	ENSG00000204099.12	SE	Colon	241814478:241814685 241816050:241816159	241814891:241815147
CYP11A1	Tissue	Ileum	ENSG00000140459.18	SE	Colon	74339586:74339753 74343788:74343992	74342976:74343137
PDE5A	Tissue	Ileum	ENSG00000138735.16	SE	Colon	119502389:119502655 119505854:119505932	119504535:119504599
CASP16P	Tissue	Ileum	ENSG00000228146.8	SE	Colon	3144183:3144324 3144742:3144831	3144452:3144647
TRPM6	Tissue	Ileum	ENSG00000119121.22	SE	Colon	74785873:74786125 74792623:74792770	74788613:74788742
C11orf91	Tissue	Ileum	ENSG00000205177.7	SE	Colon	33698456:33698514 33700244:33700397	33699540:33699620
AC090912.2	Tissue	Ileum	ENSG00000266850.1	SE	Colon	22723502:22723749 22786749:22786873	22730693:22730851
AADAC	Tissue	Ileum	ENSG00000114771.14	SE	Colon	151817365:151817588 151824662:151824834	151820382:151820452
TM4SF5	Tissue	Ileum	ENSG00000142484.7	SE	Colon	4771883:4772099 4782502:4782639	4780788:4780869
ZMIZ1-AS1	Tissue	Ileum	ENSG00000224596.9	SE	Colon	78962823:78962886 79065746:79065819	79054595:79054728
SULT1A3	Tissue	Ileum	ENSG00000261052.6	SE	Colon	30200980:30201106 30202689:30202816	30201195:30201293
GUCY2GP	Tissue	Ileum	ENSG00000243316.7	SE	Colon	112308180:112308281 112311154:112311253	112309208:112309300
GUCY2GP	Tissue	Ileum	ENSG00000243316.7	SE	Colon	112311154:112311253 112314248:112314441	112312316:112312490
LINC02588	Tissue	Ileum	ENSG00000257842.6	SE	Colon	26724747:26724794 26779794:26779879	26731063:26731156
IL3RA	Tissue	Ileum	ENSG00000185291.12	SE	Colon	1341727:1341829 1352099:1352232	1348430:1348545
MUC13	Tissue	Ileum	ENSG00000173702.7	SE	Colon	124908146:124908348 124913110:124913240	124910414:124910499
MUC13	Tissue	Ileum	ENSG00000173702.7	SE	Colon	124908146:124908348 124913110:124913240	124912103:124912141
PHACTR3	Tissue	Ileum	ENSG00000087495.17	SE	Colon	59835852:59836560 59847114:59847709	59845188:59845265
LINC02405	Tissue	Ileum	ENSG00000249345.8	SE	Colon	126922706:126922937 126975838:126975917	126923029:126923205
AP002884.2	Tissue	Ileum	ENSG00000255292.9	SE	Colon	112170418:112170530 112179277:112179360	112170622:112170674
RNF152	Tissue	Ileum	ENSG00000176641.11	SE	Colon	61816121:61816598 61892794:61892917	61890364:61890516
AC124947.1	Tissue	Ileum	ENSG00000257252.6	SE	Colon	93328026:93328055 93377436:93377716	93339638:93339736
AL669942.1	Tissue	Ileum	ENSG00000274628.5	SE	Colon	66047083:66047387 66050576:66050857	66049861:66049989
AL669942.1	Tissue	Ileum	ENSG00000274628.5	SE	Colon	66047086:66047387 66050576:66050845	66049861:66050023
USP32P1	Tissue	Ileum	ENSG00000188933.16	SE	Colon	16786703:16787122 16796042:16796152	16787934:16788135
USP32P1	Tissue	Ileum	ENSG00000188933.16	SE	Colon	16786989:16787122 16796042:16796234	16791826:16792053
USP32P1	Tissue	Ileum	ENSG00000188933.16	SE	Colon	16787934:16788135 16796042:16796234	16791826:16792053
ZNF700	Tissue	Ileum	ENSG00000196757.8	SE	Colon	11946753:11947307 11948275:11950763	11947513:11947574
AC004923.1	Tissue	Ileum	ENSG00000254610.3	SE	Colon	67936774:67936991 67955481:67955802	67939682:67939774
SLC28A1	Tissue	Ileum	ENSG00000156222.12	SE	Colon	84884653:84884751 84887744:84887856	84886671:84886787
TRIM40	Tissue	Ileum	ENSG00000204614.9	SE	Colon	30136139:30136189 30145993:30146089	30136732:30137381
AC005550.2	Tissue	Ileum	ENSG00000237070.1	SE	Colon	15667946:15668296 15677462:15677647	15676019:15676160
MED10	Tissue	Ileum	ENSG00000133398.4	SE	Colon	6371873:6372601 6378361:6378547	6377165:6377249
CDHR2	Tissue	Ileum	ENSG00000074276.11	SE	Colon	176549390:176549414 176568677:176568767	176565337:176565404
CDHR2	Tissue	Ileum	ENSG00000074276.11	SE	Colon	176549390:176549414 176568677:176568817	176565671:176565743
CDHR2	Tissue	Ileum	ENSG00000074276.11	SE	Colon	176565671:176565743 176568677:176568767	176566945:176567114
CDHR2	Tissue	Ileum	ENSG00000074276.11	SE	Colon	176577636:176577798 176578364:176578608	176578033:176578095
NAPG	Tissue	Ileum	ENSG00000134265.13	SE	Colon	10526026:10526158 10539761:10539871	10534465:10534496
TAT	Tissue	Ileum	ENSG00000198650.11	SE	Colon	71565659:71568284 71569853:71569937	71568710:71568809
PLXNA2	Tissue	Ileum	ENSG00000076356.7	SE	Colon	208051255:208051423 208054420:208054538	208052326:208052463
CYP3A4	Tissue	Ileum	ENSG00000160868.16	SE	Colon	99760818:99760981 99762040:99762267	99761775:99761868
DUOXA2	Tissue	Ileum	ENSG00000140274.14	SE	Colon	45114473:45114752 45116123:45116258	45115365:45115856
DUOXA2	Tissue	Ileum	ENSG00000140274.14	SE	Colon	45114473:45114752 45116515:45116729	45115365:45115856
DUOXA2	Tissue	Ileum	ENSG00000140274.14	SE	Colon	45114325:45114752 45116123:45116258	45115798:45115856
DUOXA2	Tissue	Ileum	ENSG00000140274.14	SE	Colon	45114325:45114752 45116515:45116729	45115798:45115856
DUOXA2	Tissue	Ileum	ENSG00000140274.14	SE	Colon	45114325:45114752 45116515:45116729	45116123:45116258
DUOXA2	Tissue	Ileum	ENSG00000140274.14	SE	Colon	45115365:45115856 45116515:45116729	45116123:45116258
WASH4P	Tissue	Ileum	ENSG00000234769.7	SE	Colon	16536:16738 17290:17427	16915:17051
CEACAM22P	Tissue	Ileum	ENSG00000230666.5	SE	Colon	44540999:44541142 44543653:44543932	44542760:44543015
FAM162A	Tissue	Ileum	ENSG00000114023.16	SE	Colon	122384175:122384299 122402759:122402882	122401375:122401535
ST8SIA2	Tissue	Ileum	ENSG00000140557.12	SE	Colon	92393880:92394162 92434246:92434375	92430048:92430111
AC131011.1	Tissue	Ileum	ENSG00000233785.1	SE	Colon	23772991:23773510 23782884:23782956	23782567:23782648
C8G	Tissue	Ileum	ENSG00000176919.13	SE	Colon	136945633:136945770 136946084:136946192	136945928:136945999
TTC22	Tissue	Ileum	ENSG00000006555.11	SE	Colon	54779711:54781779 54785982:54786144	54782324:54782477
TTC22	Tissue	Ileum	ENSG00000006555.11	SE	Colon	54782324:54782477 54800596:54801198	54786956:54787075
OR2A20P	Tissue	Ileum	ENSG00000170356.9	SE	Colon	144250044:144251610 144254433:144254696	144253532:144253588
KCNK1	Tissue	Ileum	ENSG00000135750.15	SE	Colon	233614105:233614526 233666594:233666686	233661855:233661936
CEACAM18	Tissue	Ileum	ENSG00000213822.6	SE	Colon	51480332:51480680 51483016:51483296	51481392:51481665
SMYD4	Tissue	Ileum	ENSG00000186532.12	SE	Colon	1783359:1783476 1786809:1786973	1784325:1784461
SRMS	Tissue	Ileum	ENSG00000125508.4	SE	Colon	63542162:63542321 63543313:63543480	63542439:63542581
RBAK	Tissue	Ileum	ENSG00000146587.18	SE	Colon	5045820:5045958 5048032:5048091	5046254:5046396
ALDH8A1	Tissue	Ileum	ENSG00000118514.14	SE	Colon	134917392:134918867 134932775:134933032	134929053:134929215
PIWIL2	Tissue	Ileum	ENSG00000197181.12	SE	Colon	22352798:22353212 22355348:22355516	22354270:22354378
SLC5A11	Tissue	Ileum	ENSG00000158865.13	SE	Colon	24872159:24872219 24877257:24877363	24875626:24875731
KISS1R	Tissue	Ileum	ENSG00000116014.10	SE	Colon	919489:919625 920289:921005	919873:920106
MS4A10	Tissue	Ileum	ENSG00000172689.2	SE	Colon	60795554:60795665 60799827:60801305	60798395:60798514
RBKS	Tissue	Ileum	ENSG00000171174.15	SE	Colon	27858500:27858571 27890256:27890681	27861412:27861546
TRIM15	Tissue	Ileum	ENSG00000204610.14	SE	Colon	30170500:30170616 30171831:30172689	30170975:30171008
CHIC1	Tissue	Ileum	ENSG00000204116.12	SE	Colon	73563199:73563580 73584416:73584572	73577406:73577461
MROH3P	Tissue	Ileum	ENSG00000233217.2	SE	Colon	200957298:200957439 200958022:200958199	200957706:200957826
MROH3P	Tissue	Ileum	ENSG00000233217.2	SE	Colon	200958022:200958199 200960331:200960433	200958828:200958987
MROH3P	Tissue	Ileum	ENSG00000233217.2	SE	Colon	200958022:200958199 200960331:200960433	200958828:200959038
SH3BGRL2	Tissue	Ileum	ENSG00000198478.8	SE	Colon	79673613:79673799 79699497:79703655	79696484:79696565
TAC3	Tissue	Ileum	ENSG00000166863.13	SE	Colon	57012377:57012452 57012821:57012875	57012620:57012737
DELEC1	Tissue	Ileum	ENSG00000173077.16	SE	Colon	115233175:115233336 115291781:115291936	115290822:115290937
ACADS	Tissue	Ileum	ENSG00000122971.9	SE	Colon	120736985:120737135 120737836:120737988	120737355:120737467
HNF1A-AS1	Tissue	Ileum	ENSG00000241388.5	SE	Colon	120974484:120974598 120980643:120980931	120976798:120976921
ACVR1C	Tissue	Ileum	ENSG00000123612.16	SE	Colon	157544444:157544612 157587186:157587417	157550161:157550392
MICE	Tissue	Ileum	ENSG00000273340.1	SE	Colon	29741730:29741855 29744266:29744544	29744008:29744152
SOX9-AS1	Tissue	Ileum	ENSG00000234899.11	SE	Colon	72071041:72071231 72081920:72082041	72074548:72076733
WDR24	Tissue	Ileum	ENSG00000127580.17	SE	Colon	685868:685990 686743:687416	686067:686186
STIMATE-MUSTN1	Tissue	Leukocyte	ENSG00000248592.7	A3SS	Blood	52834939:52835003 52835788:52840262	52834939:52835302
ZNF24	Tissue	Leukocyte	ENSG00000172466.16	A3SS	Blood	35332226:35337770 35339828:35339976	35332226:35339073
AC025171.2	Tissue	Leukocyte	ENSG00000215068.9	A3SS	Blood	43044698:43045268 43042132:43043567	43044392:43045268
HBB	Tissue	Leukocyte	ENSG00000244734.4	A5SS	Blood	5226945:5227071 5226576:5226799	5226929:5227071
SMIM25	Tissue	Leukocyte	null	A5SS	Blood	50277490:50277613 50278176:50278421	50277490:50277980
AL035461.4	Tissue	Leukocyte	null	MXE	Blood	6009774:6009912 6032011:6032080	6015360:6015490 6031284:6031370
RPL34	Tissue	Leukocyte	ENSG00000109475.17	MXE	Blood	108620565:108620600 108625127:108625255	108622104:108622204 108622514:108622618
TECPR2	Tissue	Leukocyte	ENSG00000196663.16	MXE	Blood	102440435:102440609 102449628:102449869	102443646:102443827 102445805:102445947
AC078883.1	Tissue	Leukocyte	ENSG00000225205.5	MXE	Blood	172480839:172481021 172556088:172556529	172495374:172495516 172512333:172512518
MMP25	Tissue	Leukocyte	ENSG00000008516.18	MXE	Blood	3047414:3047547 3055829:3055949	3050008:3050144 3050253:3050545
MMP25	Tissue	Leukocyte	ENSG00000008516.18	MXE	Blood	3047414:3047547 3057032:3057209	3050008:3050144 3050253:3050546
MMP25	Tissue	Leukocyte	ENSG00000008516.18	MXE	Blood	3047530:3047547 3055829:3056162	3050008:3050144 3050253:3050546
MMP25	Tissue	Leukocyte	ENSG00000008516.18	MXE	Blood	3047414:3047547 3057309:3057394	3050253:3050546 3057032:3057209
MMP25	Tissue	Leukocyte	ENSG00000008516.18	MXE	Blood	3050008:3050144 3057309:3057394	3050253:3050546 3057032:3057209
PDCL3	Tissue	Leukocyte	ENSG00000115539.14	MXE	Blood	100562992:100563073 100576353:100576739	100569577:100569721 100571589:100571798
HPRT1	Tissue	Leukocyte	ENSG00000165704.15	MXE	Blood	134493507:134493590 134500029:134500668	134498389:134498436 134498607:134498684
FAM13A-AS1	Tissue	Leukocyte	ENSG00000248019.3	MXE	Blood	88709788:88710265 88723208:88723315	88711854:88712017 88722150:88722344
FCN1	Tissue	Leukocyte	ENSG00000085265.12	MXE	Blood	134911132:134911267 134914384:134914420	134912485:134912615 134913580:134913613
FCN1	Tissue	Leukocyte	ENSG00000085265.12	MXE	Blood	134912485:134912615 134914755:134914809	134913015:134913143 134914384:134914420
FCN1	Tissue	Leukocyte	ENSG00000085265.12	MXE	Blood	134913015:134913143 134916347:134916461	134913580:134913613 134914755:134914809
FCN1	Tissue	Leukocyte	ENSG00000085265.12	MXE	Blood	134913015:134913143 134917768:134917877	134913580:134913613 134916347:134916461
FCN1	Tissue	Leukocyte	ENSG00000085265.12	MXE	Blood	134913015:134913143 134917768:134917877	134914755:134914809 134916347:134916461
FCN1	Tissue	Leukocyte	ENSG00000085265.12	MXE	Blood	134914384:134914420 134917768:134917877	134914755:134914809 134916347:134916461
TMCO1	Tissue	Leukocyte	ENSG00000143183.18	MXE	Blood	165724292:165728121 165754227:165754274	165743166:165743311 165752101:165752169
PDK3	Tissue	Leukocyte	ENSG00000067992.17	MXE	Blood	24527573:24527675 24533928:24534068	24528075:24528186 24531656:24531770
PDK3	Tissue	Leukocyte	ENSG00000067992.17	MXE	Blood	24528075:24528186 24539133:24541862	24531656:24531770 24533928:24534656
PDK3	Tissue	Leukocyte	ENSG00000067992.17	MXE	Blood	24528075:24528186 24539133:24550466	24531656:24531770 24533928:24534068
HLA-DRB5	Tissue	Leukocyte	ENSG00000198502.6	MXE	Blood	32517352:32517752 32519369:32519651	32518053:32518077 32518555:32518666
AL355581.1	Tissue	Leukocyte	ENSG00000227678.8	MXE	Blood	130133565:130133719 130145339:130145422	130143749:130144051 130144433:130144804
AL355581.1	Tissue	Leukocyte	ENSG00000227678.8	MXE	Blood	130142683:130142813 130145339:130145422	130143749:130144051 130144433:130144804
AP001453.5	Tissue	Leukocyte	null	MXE	Blood	64242383:64242558 64243840:64243876	64243198:64243311 64243450:64243497
CD177	Tissue	Leukocyte	ENSG00000204936.10	MXE	Blood	43355991:43356108 43361444:43361579	43360264:43360405 43361142:43361328
AC040162.1	Tissue	Leukocyte	ENSG00000261884.2	MXE	Blood	67930924:67930999 67935295:67935478	67934568:67934671 67934796:67934948
SIGLEC9	Tissue	Leukocyte	ENSG00000129450.9	MXE	Blood	51125596:51125875 51128413:51128510	51126080:51126128 51127948:51128039
KCNMB1	Tissue	Leukocyte	ENSG00000145936.9	MXE	Blood	170374670:170378973 170389258:170389367	170383678:170383850 170385313:170385471
NTNG2	Tissue	Leukocyte	ENSG00000196358.12	MXE	Blood	132161675:132161719 132226848:132227021	132166348:132167044 132197965:132198609
NTNG2	Tissue	Leukocyte	ENSG00000196358.12	MXE	Blood	132162057:132162239 132226848:132227021	132166348:132167044 132197965:132198609
TDP2	Tissue	Leukocyte	ENSG00000111802.14	MXE	Blood	24649978:24651069 24666525:24666611	24652982:24653153 24658560:24658734
TDP2	Tissue	Leukocyte	ENSG00000111802.14	MXE	Blood	24649978:24651069 24666118:24666591	24654411:24654530 24658560:24658734
TDP2	Tissue	Leukocyte	ENSG00000111802.14	MXE	Blood	24652982:24653153 24658560:24658734	24654411:24654530 24657811:24657903
TGFB1	Tissue	Leukocyte	ENSG00000105329.11	MXE	Blood	41341882:41342030 41348294:41348455	41342169:41342247 41344746:41344864
TGFB1	Tissue	Leukocyte	ENSG00000105329.11	MXE	Blood	41342169:41342247 41352689:41353922	41344746:41344864 41348294:41348455
MYL12B	Tissue	Leukocyte	ENSG00000118680.14	MXE	Blood	3261908:3262237 3277764:3278284	3272883:3273082 3277252:3277414
FCGR1A	Tissue	Leukocyte	ENSG00000150337.14	MXE	Blood	149782689:149782774 149788365:149788617	149783169:149783190 149784002:149784257
FCGR1A	Tissue	Leukocyte	ENSG00000150337.14	MXE	Blood	149784002:149784257 149791236:149792518	149788365:149788617 149790053:149790338
C1GALT1	Tissue	Leukocyte	ENSG00000106392.11	MXE	Blood	7182543:7182820 7243523:7248616	7234302:7234539 7238254:7238922
DGAT2	Tissue	Leukocyte	ENSG00000062282.15	MXE	Blood	75768777:75769112 75796327:75796532	75784617:75784746 75790660:75790731
DGAT2	Tissue	Leukocyte	ENSG00000062282.15	MXE	Blood	75768732:75769112 75796327:75796532	75790187:75790295 75790660:75790731
DGAT2	Tissue	Leukocyte	ENSG00000062282.15	MXE	Blood	75784617:75784746 75796327:75796508	75790187:75790295 75790660:75790731
DGAT2	Tissue	Leukocyte	ENSG00000062282.15	MXE	Blood	75768732:75769112 75797157:75797332	75790660:75790731 75796327:75796532
DGAT2	Tissue	Leukocyte	ENSG00000062282.15	MXE	Blood	75784617:75784746 75797157:75797276	75790660:75790731 75796327:75796532
DGAT2	Tissue	Leukocyte	ENSG00000062282.15	MXE	Blood	75790187:75790295 75797157:75797276	75790660:75790731 75796327:75796532
DGAT2	Tissue	Leukocyte	ENSG00000062282.15	MXE	Blood	75790660:75790731 75798226:75798429	75796327:75796532 75797157:75797332
NFAM1	Tissue	Leukocyte	ENSG00000235568.7	MXE	Blood	42380406:42385220 42409434:42409547	42386988:42387078 42397857:42397956
SLPI	Tissue	Leukocyte	ENSG00000124107.5	MXE	Blood	45252238:45252419 45254458:45254564	45253001:45253151 45253574:45253733
MEPCE	Tissue	Leukocyte	ENSG00000146834.14	MXE	Blood	100428816:100429040 100433262:100433389	100430614:100431689 100432918:100433137
CD2BP2	Tissue	Leukocyte	ENSG00000169217.9	MXE	Blood	30353367:30353800 30354603:30354707	30353900:30354058 30354183:30354322
CD2BP2	Tissue	Leukocyte	ENSG00000169217.9	MXE	Blood	30353367:30353800 30355211:30355308	30354183:30354322 30354603:30354707
CD2BP2	Tissue	Leukocyte	ENSG00000169217.9	MXE	Blood	30353900:30354058 30355211:30355308	30354183:30354322 30354603:30354707
HK3	Tissue	Leukocyte	ENSG00000160883.11	MXE	Blood	176881691:176881847 176884038:176884134	176881943:176882127 176883769:176883869
HK3	Tissue	Leukocyte	ENSG00000160883.11	MXE	Blood	176881691:176881847 176887001:176887121	176881943:176882127 176884038:176884134
HK3	Tissue	Leukocyte	ENSG00000160883.11	MXE	Blood	176884038:176884134 176887450:176887746	176887001:176887121 176887200:176887337
MAPKAPK2	Tissue	Leukocyte	ENSG00000162889.11	MXE	Blood	206729395:206729475 206731137:206731262	206729971:206730098 206730687:206730763
MAPKAPK2	Tissue	Leukocyte	ENSG00000162889.11	MXE	Blood	206731137:206731262 206732574:206734281	206731639:206731725 206731838:206731919
LY6G6F-LY6G6D	Tissue	Leukocyte	ENSG00000250641.1	MXE	Blood	31706903:31706958 31710025:31710181	31707457:31707787 31707870:31708134
LY6G6F	Tissue	Leukocyte	ENSG00000204424.10	MXE	Blood	31706865:31706958 31710351:31710418	31707870:31708134 31710025:31710181
LY6G6F	Tissue	Leukocyte	ENSG00000204424.10	MXE	Blood	31707457:31707787 31710351:31710418	31707870:31708134 31710025:31710181
AC097637.1	Tissue	Leukocyte	ENSG00000173366.11	MXE	Blood	52229660:52229782 52231126:52231190	52229919:52230070 52230869:52230995
UBAC1	Tissue	Leukocyte	ENSG00000130560.9	MXE	Blood	135932968:135933515 135945027:135945250	135938221:135938360 135939672:135939759
SNX20	Tissue	Leukocyte	ENSG00000167208.16	MXE	Blood	50666299:50669148 50681189:50681353	50675769:50675921 50677396:50677535
SNX20	Tissue	Leukocyte	ENSG00000167208.16	MXE	Blood	50671628:50674074 50681189:50681312	50675769:50675921 50677396:50677535
ANKRD22	Tissue	Leukocyte	ENSG00000152766.6	MXE	Blood	88819895:88823018 88831834:88832026	88823279:88823378 88828558:88828666
BSG	Tissue	Leukocyte	ENSG00000172270.22	MXE	Blood	572577:572701 580645:580782	579499:579656 580378:580461
BSG	Tissue	Leukocyte	ENSG00000172270.22	MXE	Blood	572609:572701 580645:580782	579508:579656 580378:580461
BSG	Tissue	Leukocyte	ENSG00000172270.22	MXE	Blood	572571:572701 580645:580782	579523:579656 580378:580461
KIAA1324	Tissue	Leukocyte	null	MXE	Blood	109198572:109198674 109200734:109200782	109199853:109199980 109200058:109200237
MARCO	Tissue	Leukocyte	ENSG00000019169.11	MXE	Blood	118982347:118982410 118992431:118992476	118990588:118990633 118991776:118991875
MARCO	Tissue	Leukocyte	ENSG00000019169.11	MXE	Blood	118990588:118990633 118993123:118993300	118991776:118991875 118992431:118992476
RTN1	Tissue	Leukocyte	ENSG00000139970.18	MXE	Blood	59607284:59607492 59870389:59870420	59726918:59727668 59745707:59746481
CYSTM1	Tissue	Leukocyte	ENSG00000120306.11	MXE	Blood	140175187:140175285 140281496:140282052	140194445:140194652 140243304:140243463
FAM209A	Tissue	Leukocyte	ENSG00000124103.10	MXE	Blood	56517186:56517201 56525803:56526075	56518086:56518297 56524889:56525057
AC021087.5	Tissue	Leukocyte	ENSG00000286001.1	MXE	Blood	270734:270854 304176:304221	271410:271821 272710:272772
AC021087.5	Tissue	Leukocyte	ENSG00000286001.1	MXE	Blood	256333:256455 306601:306760	272710:272772 304176:304221
AC021087.5	Tissue	Leukocyte	ENSG00000286001.1	MXE	Blood	271410:271821 313700:313850	272710:272772 311292:311402
AC021087.5	Tissue	Leukocyte	ENSG00000286001.1	MXE	Blood	272710:272772 314416:314955	311292:311402 313700:313850
RAC2	Tissue	Leukocyte	ENSG00000128340.15	MXE	Blood	37225269:37226039 37232800:37232918	37231230:37231390 37231931:37231994
RAC2	Tissue	Leukocyte	ENSG00000128340.15	MXE	Blood	37226670:37226803 37232800:37232918	37231230:37231390 37231931:37231994
RAC2	Tissue	Leukocyte	ENSG00000128340.15	MXE	Blood	37231230:37231390 37244113:37244202	37232800:37232918 37241586:37241658
RAC2	Tissue	Leukocyte	ENSG00000128340.15	MXE	Blood	37231931:37231994 37244113:37244202	37232800:37232918 37241586:37241658
AC008763.2	Tissue	Leukocyte	ENSG00000268400.5	MXE	Blood	7639018:7639100 7641704:7641853	7639730:7639807 7640899:7641003
AC008763.2	Tissue	Leukocyte	ENSG00000268400.5	MXE	Blood	7639730:7639807 7642033:7642118	7640899:7641003 7641704:7641853
MME	Tissue	Leukocyte	ENSG00000196549.13	MXE	Blood	155168491:155168625 155172535:155172612	155168731:155168797 155172116:155172212
CLEC1B	Tissue	Leukocyte	ENSG00000165682.15	MXE	Blood	9995139:9995246 9998281:9998380	9996845:9997000 9997159:9997279
MOB3C	Tissue	Leukocyte	ENSG00000142961.16	MXE	Blood	46607714:46609684 46616710:46616891	46610001:46610204 46612903:46613371
LRP5L	Tissue	Leukocyte	ENSG00000100068.14	MXE	Blood	25351420:25351902 25381380:25381577	25354595:25354812 25375812:25376008
LRP5L	Tissue	Leukocyte	ENSG00000100068.14	MXE	Blood	25351456:25351814 25381380:25381578	25354595:25354812 25375812:25376008
NLRP6	Tissue	Leukocyte	ENSG00000174885.13	MXE	Blood	279833:279872 284229:284400	280083:281839 282701:282797
NLRP6	Tissue	Leukocyte	ENSG00000174885.13	MXE	Blood	279833:279872 284229:284400	280083:281839 282704:282797
NLRP6	Tissue	Leukocyte	ENSG00000174885.13	MXE	Blood	280083:281839 284474:284642	282701:282797 284229:284400
NLRP6	Tissue	Leukocyte	ENSG00000174885.13	MXE	Blood	280083:281839 284474:284642	282704:282797 284229:284400
NLRP6	Tissue	Leukocyte	ENSG00000174885.13	MXE	Blood	282701:282797 285165:285304	284229:284400 284474:284642
CD27	Tissue	Leukocyte	ENSG00000139193.4	MXE	Blood	6444866:6445231 6450540:6450630	6445423:6445555 6450172:6450352
MRPL44	Tissue	Leukocyte	ENSG00000135900.4	MXE	Blood	223957462:223957651 223966862:223967714	223959533:223960002 223963755:223963934
C3orf62	Tissue	Leukocyte	ENSG00000188315.8	MXE	Blood	49271405:49271445 49277185:49277219	49274048:49274140 49276426:49276841
CXCL8	Tissue	Leukocyte	ENSG00000169429.11	MXE	Blood	73740568:73740722 73742448:73743716	73741541:73741677 73741948:73742032
AC006511.6	Tissue	Leukocyte	ENSG00000288043.1	MXE	Blood	8096206:8096312 8135584:8135736	8125560:8125677 8129263:8129362
AC006511.6	Tissue	Leukocyte	ENSG00000288043.1	MXE	Blood	8120907:8121106 8135584:8135736	8125560:8125677 8129263:8129362
AC006511.6	Tissue	Leukocyte	ENSG00000288043.1	MXE	Blood	8120907:8121106 8136787:8136903	8125560:8125677 8135584:8135736
EMILIN2	Tissue	Leukocyte	ENSG00000132205.11	MXE	Blood	2847808:2847931 2906782:2907085	2884963:2885139 2890560:2892486
EMILIN2	Tissue	Leukocyte	ENSG00000132205.11	MXE	Blood	2884963:2885139 2908942:2908975	2890560:2892486 2906782:2907085
EMILIN2	Tissue	Leukocyte	ENSG00000132205.11	MXE	Blood	2890560:2892486 2909690:2909819	2906782:2907085 2908942:2908975
LSM3	Tissue	Leukocyte	ENSG00000170860.4	MXE	Blood	14178816:14178881 14198035:14201122	14181559:14181670 14183936:14184032
EHD4	Tissue	Leukocyte	ENSG00000103966.11	MXE	Blood	41909698:41909863 41953763:41953940	41919209:41919622 41943066:41943164
DHX16	Tissue	Leukocyte	ENSG00000204560.10	MXE	Blood	30655174:30655336 30656390:30656509	30655434:30655597 30656197:30656265
PGK1	Tissue	Leukocyte	ENSG00000102144.15	MXE	Blood	78118050:78118170 78125326:78125425	78122834:78122949 78124873:78125051
PGK1	Tissue	Leukocyte	ENSG00000102144.15	MXE	Blood	78122834:78122949 78125326:78125425	78123194:78123374 78124873:78125051
SUSD6	Tissue	Leukocyte	ENSG00000100647.8	MXE	Blood	69658512:69658713 69710953:69715144	69704603:69704742 69708676:69709104
RPS6	Tissue	Leukocyte	ENSG00000137154.13	MXE	Blood	19375714:19376388 19378707:19378918	19376493:19376651 19378367:19378514
CHMP4B	Tissue	Leukocyte	ENSG00000101421.4	MXE	Blood	33811347:33811658 33852076:33852203	33848466:33848644 33850951:33851066
CHMP4B	Tissue	Leukocyte	ENSG00000101421.4	MXE	Blood	33848466:33848644 33853495:33854366	33850951:33851066 33852076:33852203
RPL7	Tissue	Leukocyte	ENSG00000147604.14	MXE	Blood	73290283:73291252 73292238:73292405	73291551:73291661 73291772:73291910
RPGRIP1	Tissue	Leukocyte	ENSG00000092200.13	MXE	Blood	21323923:21325070 21327622:21327807	21325231:21325383 21325830:21326173
RPL14	Tissue	Leukocyte	ENSG00000188846.14	MXE	Blood	40457876:40457991 40461607:40461661	40458641:40458736 40461406:40461506
RPL14	Tissue	Leukocyte	ENSG00000188846.14	MXE	Blood	40457931:40457991 40461938:40462132	40458641:40458736 40461406:40461661
RPL14	Tissue	Leukocyte	ENSG00000188846.14	MXE	Blood	40458641:40458736 40461938:40462168	40461406:40461506 40461607:40461661
OGFR	Tissue	Leukocyte	ENSG00000060491.17	MXE	Blood	62809584:62809663 62812229:62812555	62810498:62810565 62811461:62811610
LAMTOR1	Tissue	Leukocyte	ENSG00000149357.10	MXE	Blood	72085894:72086444 72099110:72099256	72098288:72098415 72098780:72098858
LAMTOR1	Tissue	Leukocyte	ENSG00000149357.10	MXE	Blood	72094437:72094777 72099110:72099256	72098288:72098415 72098780:72098858
MGAT4A	Tissue	Leukocyte	ENSG00000071073.13	MXE	Blood	98640120:98640228 98655444:98655520	98643922:98644053 98645427:98645542
SLC49A4	Tissue	Leukocyte	ENSG00000138463.9	MXE	Blood	122806856:122806950 122845762:122845871	122826799:122827065 122833316:122833446
SLC49A4	Tissue	Leukocyte	ENSG00000138463.9	MXE	Blood	122856306:122856374 122879262:122879748	122860074:122860202 122872414:122872597
TNFAIP6	Tissue	Leukocyte	ENSG00000123610.5	MXE	Blood	151363942:151364080 151373548:151373589	151366055:151366217 151370019:151370248
SLC38A5	Tissue	Leukocyte	ENSG00000017483.16	MXE	Blood	48459731:48459876 48462006:48462144	48460648:48460764 48461717:48461797
AC131160.1	Tissue	Leukocyte	ENSG00000283765.1	MXE	Blood	183862752:183862801 183884721:183884889	183866624:183866765 183867864:183868060
MNDA	Tissue	Leukocyte	ENSG00000163563.8	MXE	Blood	158831350:158831557 158843954:158844122	158842133:158842418 158843278:158843415
MNDA	Tissue	Leukocyte	ENSG00000163563.8	MXE	Blood	158831350:158831557 158845586:158846003	158842133:158842418 158843954:158844122
MNDA	Tissue	Leukocyte	ENSG00000163563.8	MXE	Blood	158831350:158831557 158847727:158847916	158842133:158842418 158845586:158846003
MNDA	Tissue	Leukocyte	ENSG00000163563.8	MXE	Blood	158831350:158831557 158849189:158849502	158842133:158842418 158847727:158847916
MNDA	Tissue	Leukocyte	ENSG00000163563.8	MXE	Blood	158831350:158831557 158847727:158847916	158843278:158843415 158845586:158846003
MNDA	Tissue	Leukocyte	ENSG00000163563.8	MXE	Blood	158831350:158831557 158849189:158849502	158843278:158843415 158847727:158847916
MNDA	Tissue	Leukocyte	ENSG00000163563.8	MXE	Blood	158842133:158842418 158847727:158847916	158843278:158843415 158845586:158846003
MNDA	Tissue	Leukocyte	ENSG00000163563.8	MXE	Blood	158842133:158842418 158849189:158849502	158843278:158843415 158847727:158847916
MNDA	Tissue	Leukocyte	ENSG00000163563.8	MXE	Blood	158831350:158831557 158847727:158847916	158843954:158844122 158845586:158846003
MNDA	Tissue	Leukocyte	ENSG00000163563.8	MXE	Blood	158842133:158842418 158847727:158847916	158843954:158844122 158845586:158846003
MNDA	Tissue	Leukocyte	ENSG00000163563.8	MXE	Blood	158843278:158843415 158847727:158847916	158843954:158844122 158845586:158846003
MNDA	Tissue	Leukocyte	ENSG00000163563.8	MXE	Blood	158831350:158831557 158849189:158849502	158845586:158846003 158847727:158847916
MNDA	Tissue	Leukocyte	ENSG00000163563.8	MXE	Blood	158842133:158842418 158849189:158849502	158845586:158846003 158847727:158847916
MNDA	Tissue	Leukocyte	ENSG00000163563.8	MXE	Blood	158843278:158843415 158849189:158849502	158845586:158846003 158847727:158847916
MNDA	Tissue	Leukocyte	ENSG00000163563.8	MXE	Blood	158843954:158844122 158849189:158849502	158845586:158846003 158847727:158847916
FUCA2	Tissue	Leukocyte	ENSG00000001036.14	MXE	Blood	143501931:143502122 143507236:143507424	143502354:143502565 143503912:143504252
BTK	Tissue	Leukocyte	ENSG00000010671.17	MXE	Blood	101353193:101353351 101356051:101356268	101353869:101353988 101354629:101354694
LTF	Tissue	Leukocyte	ENSG00000012223.13	MXE	Blood	46435644:46436229 46445280:46445436	46441415:46441483 46443440:46443582
LY86	Tissue	Leukocyte	ENSG00000112799.9	MXE	Blood	6588719:6588870 6654543:6654982	6624925:6625012 6649624:6649677
LY86	Tissue	Leukocyte	ENSG00000112799.9	MXE	Blood	6624925:6625012 6654543:6654982	6626292:6626421 6649624:6649677
IRF8	Tissue	Leukocyte	ENSG00000140968.11	MXE	Blood	85911569:85911658 85918416:85918800	85913130:85913236 85914472:85914520
IRF8	Tissue	Leukocyte	ENSG00000140968.11	MXE	Blood	85914312:85914520 85921105:85921274	85918416:85918803 85920108:85920224
DDX19B	Tissue	Leukocyte	ENSG00000157349.17	MXE	Blood	70325573:70325688 70331721:70331884	70329291:70329469 70329830:70330068
CIR1	Tissue	Leukocyte	ENSG00000138433.16	MXE	Blood	174380803:174380814 174395550:174395706	174381703:174381777 174387684:174387779
ATP5MC3	Tissue	Leukocyte	ENSG00000154518.10	MXE	Blood	175178185:175179250 175181655:175181710	175180097:175180178 175181354:175181466
AC007728.2	Tissue	Leukocyte	ENSG00000261644.3	MXE	Blood	50729842:50729953 50742670:50742815	50732217:50732360 50740679:50741404
MYH9	Tissue	Leukocyte	ENSG00000100345.23	MXE	Blood	36301533:36301665 36305032:36305102	36302567:36302676 36303994:36304155
GRAP2	Tissue	Leukocyte	ENSG00000100351.17	MXE	Blood	39901083:39901330 39968041:39968272	39960054:39960174 39965989:39966158
GRAP2	Tissue	Leukocyte	ENSG00000100351.17	MXE	Blood	39946816:39947184 39968041:39968272	39960054:39960174 39965989:39966158
GRAP2	Tissue	Leukocyte	ENSG00000100351.17	MXE	Blood	39955818:39955910 39968041:39968272	39960054:39960174 39965989:39966158
MTREX	Tissue	Leukocyte	ENSG00000039123.16	MXE	Blood	55414181:55414238 55424719:55425106	55415969:55416132 55422877:55422982
CD69	Tissue	Leukocyte	ENSG00000110848.8	MXE	Blood	9754138:9754690 9760756:9760901	9755061:9755261 9756296:9756419
WAS	Tissue	Leukocyte	ENSG00000015285.11	MXE	Blood	48683798:48683985 48685733:48685836	48684282:48684423 48685546:48685633
WAS	Tissue	Leukocyte	ENSG00000015285.11	MXE	Blood	48684282:48684423 48685945:48685987	48685546:48685633 48685733:48685836
WAS	Tissue	Leukocyte	ENSG00000015285.11	MXE	Blood	48684282:48684423 48686080:48686134	48685733:48685836 48685945:48685987
WAS	Tissue	Leukocyte	ENSG00000015285.11	MXE	Blood	48685546:48685633 48686080:48686134	48685733:48685836 48685945:48685987
WAS	Tissue	Leukocyte	ENSG00000015285.11	MXE	Blood	48688299:48688453 48691106:48691427	48688659:48689066 48689319:48689434
LINC00482	Tissue	Leukocyte	ENSG00000185168.6	MXE	Blood	81303770:81305362 81309184:81309248	81305665:81305817 81307629:81307844
GMCL1	Tissue	Leukocyte	ENSG00000087338.5	MXE	Blood	69864899:69864975 69878908:69881384	69869718:69869864 69871744:69871832
GMPR	Tissue	Leukocyte	ENSG00000137198.10	MXE	Blood	16250283:16250367 16278783:16278890	16254561:16254735 16274414:16274496
GMPR	Tissue	Leukocyte	ENSG00000137198.10	MXE	Blood	16250283:16250367 16285792:16285835	16254561:16254735 16278783:16278890
SPI1	Tissue	Leukocyte	ENSG00000066336.12	MXE	Blood	47354859:47355546 47375632:47375729	47358843:47359006 47359852:47360040
SPI1	Tissue	Leukocyte	ENSG00000066336.12	MXE	Blood	47354859:47355546 47378308:47378547	47358843:47359006 47375632:47375729
SPI1	Tissue	Leukocyte	ENSG00000066336.12	MXE	Blood	47354912:47355546 47378308:47378391	47358843:47359006 47375632:47375732
SPI1	Tissue	Leukocyte	ENSG00000066336.12	MXE	Blood	47354859:47355546 47378308:47378547	47359852:47360040 47375632:47375729
SPI1	Tissue	Leukocyte	ENSG00000066336.12	MXE	Blood	47354912:47355546 47378308:47378391	47359852:47360040 47375632:47375732
SPI1	Tissue	Leukocyte	ENSG00000066336.12	MXE	Blood	47358180:47359006 47378308:47378487	47359852:47360040 47375632:47375729
SPI1	Tissue	Leukocyte	ENSG00000066336.12	MXE	Blood	47358843:47359006 47378308:47378391	47359852:47360040 47375632:47375732
ISG20L2	Tissue	Leukocyte	ENSG00000143319.17	MXE	Blood	156721894:156723462 156728414:156728766	156724147:156724348 156726905:156727769
LINC01410	Tissue	Leukocyte	ENSG00000238113.7	MXE	Blood	62803983:62804140 62812817:62813486	62811399:62811589 62811938:62812075
SLC25A5	Tissue	Leukocyte	ENSG00000005022.6	MXE	Blood	119468443:119468626 119470900:119471396	119469660:119470147 119470372:119470513
KBTBD4	Tissue	Leukocyte	ENSG00000123444.14	MXE	Blood	47572196:47573790 47578932:47578970	47575592:47575699 47577410:47578028
LINC01948	Tissue	Leukocyte	ENSG00000248727.6	MXE	Blood	56453930:56456453 56481527:56481946	56457670:56457943 56467711:56467812
CHMP2A	Tissue	Leukocyte	ENSG00000130724.10	RI	Blood	88639015:88639076 88655414:88656483	88639342:88639594 88652109:88652310
TTC5	Tissue	Leukocyte	ENSG00000136319.12	RI	Blood	88639015:88639076 88655414:88656483	88639342:88639594 88652109:88652310
HLA-DOB	Tissue	Leukocyte	ENSG00000241106.8	RI	Blood	88639015:88639076 88655414:88656483	88639342:88639594 88652109:88652310
KLHL21	Tissue	Leukocyte	ENSG00000162413.17	RI	Blood	88639015:88639076 88655414:88656483	88639342:88639594 88652109:88652310
ZNF154	Tissue	Leukocyte	ENSG00000179909.16	RI	Blood	88639015:88639076 88655414:88656483	88639342:88639594 88652109:88652310
AL392172.1	Tissue	Leukocyte	ENSG00000287684.1	RI	Blood	88639015:88639076 88655414:88656483	88639342:88639594 88652109:88652310
MT2A	Tissue	Leukocyte	ENSG00000125148.7	RI	Blood	88639015:88639076 88655414:88656483	88639342:88639594 88652109:88652310
PSMB10	Tissue	Leukocyte	ENSG00000205220.12	RI	Blood	88639015:88639076 88655414:88656483	88639342:88639594 88652109:88652310
THAP7	Tissue	Leukocyte	ENSG00000184436.12	RI	Blood	88639015:88639076 88655414:88656483	88639342:88639594 88652109:88652310
C5AR1	Tissue	Leukocyte	ENSG00000197405.8	SE	Blood	47309860:47309898 47319780:47320186	47316468:47316583
LRG1	Tissue	Leukocyte	ENSG00000171236.10	SE	Blood	4536401:4538951 4539981:4540036	4539087:4539184
CASP17P	Tissue	Leukocyte	null	SE	Blood	104905447:104905557 104908834:104909008	104906449:104907618
IFIT1	Tissue	Leukocyte	ENSG00000185745.10	SE	Blood	89392545:89392717 89402280:89406486	89393106:89393341
ITGB2-AS1	Tissue	Leukocyte	ENSG00000227039.7	SE	Blood	44926867:44927004 44927853:44927902	44927624:44927667
PROK2	Tissue	Leukocyte	ENSG00000163421.9	SE	Blood	71771654:71772828 71781466:71781592	71774444:71774507
NUTF2	Tissue	Leukocyte	ENSG00000102898.12	SE	Blood	67846934:67846985 67865101:67865229	67847277:67847456
ZNRD1	Tissue	Leukocyte	ENSG00000066379.15	SE	Blood	30061264:30061669 30062223:30062333	30061916:30062017
SENCR	Tissue	Leukocyte	ENSG00000254703.3	SE	Blood	128691671:128692121 128695912:128696023	128692654:128693391
LINC00926	Tissue	Leukocyte	ENSG00000247982.7	SE	Blood	57300364:57300924 57307541:57307761	57305318:57307068
EVI2A	Tissue	Leukocyte	ENSG00000126860.12	SE	Blood	31317559:31319023 31321494:31321749	31320372:31320513
EVI2B	Tissue	Leukocyte	ENSG00000185862.7	SE	Blood	31304233:31305630 31313978:31314105	31307886:31307959
NAIP	Tissue	Leukocyte	ENSG00000249437.8	SE	Blood	71002091:71002143 71020658:71020774	71003775:71003857
NAIP	Tissue	Leukocyte	ENSG00000249437.8	SE	Blood	71003597:71003857 71020658:71020710	71012347:71012918
B3GAT3	Tissue	Leukocyte	ENSG00000149541.10	SE	Blood	62620496:62620671 62621865:62621984	62621054:62621293
OSM	Tissue	Leukocyte	ENSG00000099985.4	SE	Blood	30262828:30264464 30266765:30266851	30265001:30265144
AC134669.1	Tissue	Leukocyte	ENSG00000265118.5	SE	Blood	31313978:31314044 31318307:31318639	31314370:31314465
LINC00921	Tissue	Leukocyte	ENSG00000281005.1	SE	Blood	3263799:3263883 3267125:3267181	3265665:3265768
AC116353.6	Tissue	Leukocyte	ENSG00000283602.1	SE	Blood	140590874:140590991 140592023:140592101	140591073:140591150
C3orf86	Tissue	Leukocyte	ENSG00000225873.4	SE	Blood	44421129:44421813 44439796:44439946	44422852:44422937
C3orf86	Tissue	Leukocyte	ENSG00000225873.4	SE	Blood	44421141:44421813 44439796:44439946	44428930:44429097
DCX	Organoid	hiPSC-derived choroid plexus organoids	ENSG00000077279.20	A5SS	Eye	111312641:111312736 111293778:111301743	111312638:111312736
GLYATL1	Organoid	hiPSC-derived choroid plexus organoids	ENSG00000166840.14	A5SS	Eye	58947045:58947068 58947857:58947965	58947045:58947165
HMGCLL1	Organoid	hiPSC-derived choroid plexus organoids	ENSG00000146151.14	SE	Eye	55514047:55514196 55541728:55541836	55516507:55516603
SLC4A10	Organoid	hiPSC-derived choroid plexus organoids	ENSG00000144290.17	SE	Eye	161950686:161950848 161964134:161964308	161956988:161957240
SLC4A10	Organoid	hiPSC-derived choroid plexus organoids	ENSG00000144290.17	SE	Eye	161950686:161950848 161964134:161964308	161958486:161958555
PTHLH	Organoid	hiPSC-derived choroid plexus organoids	ENSG00000087494.16	SE	Eye	27970024:27970267 27972522:27972733	27971926:27972019
OTX2-AS1	Organoid	hiPSC-derived choroid plexus organoids	ENSG00000248550.4	SE	Eye	56919640:56919692 56928879:56929039	56927568:56927718
SNAP25	Organoid	hiPSC-derived choroid plexus organoids	ENSG00000132639.14	SE	Eye	10284723:10284772 10296924:10297050	10293160:10293278
DCX	Organoid	hiPSC-derived choroid plexus organoids	ENSG00000077279.20	A5SS	Eye	111312641:111312736 111293778:111301743	111312638:111312736
INMT-MINDY4	Organoid	hiPSC-derived choroid plexus organoids	ENSG00000254959.6	MXE	Eye	30853393:30853459 30875494:30875656	30859256:30859324 30872242:30872306
SLC8A1-AS1	Organoid	hiPSC-derived choroid plexus organoids	ENSG00000227028.6	MXE	Eye	40209966:40210024 40251683:40251757	40223629:40223751 40250298:40250509
AL133351.4	Organoid	hiPSC-derived choroid plexus organoids	ENSG00000288612.1	RI	Eye	90923112:90923196 90978305:90978524	90943077:90943185 90947434:90947550
HMGCLL1	Organoid	hiPSC-derived choroid plexus organoids	ENSG00000146151.14	SE	Eye	55514047:55514196 55541728:55541836	55516507:55516603
C10orf67	Organoid	hiPSC-derived choroid plexus organoids	ENSG00000179133.15	SE	Eye	23322393:23322537 23344568:23344678	23333061:23333182
SLC4A10	Organoid	hiPSC-derived choroid plexus organoids	ENSG00000144290.17	SE	Eye	161624334:161624566 161710617:161710751	161708693:161708829
PTHLH	Organoid	hiPSC-derived choroid plexus organoids	ENSG00000087494.16	SE	Eye	27970024:27970267 27972522:27972733	27971926:27972019
LINC00276	Organoid	hiPSC-derived choroid plexus organoids	ENSG00000230448.5	SE	Eye	13710530:13710721 13841563:13841614	13739186:13739284
SEPTIN7-DT	Organoid	hiPSC-derived choroid plexus organoids	ENSG00000228878.9	SE	Eye	35751907:35755195 35758178:35758273	35755732:35755817
KCNMB2	Organoid	hiPSC-derived choroid plexus organoids	ENSG00000197584.13	SE	Eye	178807342:178807465 178825587:178825758	178824557:178824682
IGSF5	Organoid	hiPSC-derived choroid plexus organoids	ENSG00000183067.6	SE	Eye	39779089:39779305 39792007:39792099	39788166:39788188
OTX2-AS1	Organoid	hiPSC-derived choroid plexus organoids	ENSG00000248550.4	SE	Eye	56919640:56919692 56928879:56929039	56927568:56927718
AC012409.1	Organoid	hiPSC-derived choroid plexus organoids	ENSG00000259359.2	SE	Eye	96171580:96171645 96173751:96173946	96173403:96173501
DGKG	Organoid	hiPSC-derived choroid plexus organoids	ENSG00000058866.15	SE	Eye	186257763:186257939 186261698:186261778	186260438:186260513
PCP4	Organoid	hiPSC-derived choroid plexus organoids	ENSG00000183036.11	SE	Eye	39898475:39898527 39928983:39929397	39916065:39916186
KDELR3	Organoid	hiPSC-derived choroid plexus organoids	ENSG00000100196.11	SE	Eye	38474522:38474623 38481211:38481464	38479592:38479751
BCAR3-AS1	Organoid	hiPSC-derived intestinal organoids	ENSG00000224093.6	SE	Colon	93594389:93594449 93599160:93599740	93598916:93598990
LINC02672	Organoid	hiPSC-derived intestinal organoids	ENSG00000227121.2	SE	Colon	52974664:52974800 53022823:53022960	52975739:52975813
ZNF575	Organoid	hiPSC-derived intestinal organoids	ENSG00000176472.11	SE	Colon	43526426:43526626 43533794:43534266	43531804:43531880
TUBAL3	Organoid	hiPSC-derived intestinal organoids	ENSG00000178462.12	A3SS	Colon	5400843:5400967 5404789:5404828	5400843:5401087
AC135050.2	Organoid	hiPSC-derived intestinal organoids	ENSG00000255439.6	SE	Colon	31083438:31083809 31084557:31084703	31084118:31084335
GATM	Organoid	hiPSC-derived intestinal organoids	ENSG00000171766.17	SE	Colon	45376608:45376819 45396921:45397082	45380483:45380559
FAM86B2	Organoid	hiPSC-derived intestinal organoids	ENSG00000145002.13	SE	Colon	12427656:12427806 12428980:12429114	12428632:12428898
SLC2A2	Organoid	hiPSC-derived intestinal organoids	ENSG00000163581.14	SE	Colon	171007147:171007263 171018530:171018623	171009957:171010082
SLC2A2	Organoid	hiPSC-derived intestinal organoids	ENSG00000163581.14	SE	Colon	171007147:171007263 171018530:171018623	171014468:171014731
LINC02672	Organoid	hiPSC-derived intestinal organoids	ENSG00000227121.2	SE	Colon	52974664:52974800 53022823:53022960	52975739:52975813
AC004923.1	Organoid	hiPSC-derived intestinal organoids	ENSG00000254610.3	SE	Colon	67936774:67936991 67955481:67955802	67939682:67939774
ACMSD	Organoid	hiPSC-derived intestinal organoids	ENSG00000153086.14	SE	Colon	134859260:134859357 134863394:134863631	134861968:134862018
LINC01612	Organoid	hiPSC-derived intestinal organoids	ENSG00000250266.3	SE	Colon	170276581:170276675 170282750:170283723	170278363:170278468
TUBAL3	Organoid	hiPSC-derived intestinal organoids	ENSG00000178462.12	A3SS	Colon	5400843:5400967 5404789:5404828	5400843:5401087
ZNF575	Organoid	hiPSC-derived intestinal organoids	ENSG00000176472.11	SE	Colon	43526426:43526626 43534336:43534501	43531804:43531880
LINC02533	Organoid	hiPSC-derived intestinal organoids	ENSG00000260239.2	SE	Colon	4489126:4489295 4490679:4490853	4489675:4489809
SLC2A2	Organoid	hiPSC-derived intestinal organoids	ENSG00000163581.14	SE	Colon	171007147:171007263 171018530:171018623	171014468:171014731
MMADHC-DT	Organoid	hiPSC-derived intestinal organoids	ENSG00000231969.3	SE	Colon	149587845:149587873 149593733:149593967	149589098:149589257
CEL	Organoid	hiPSC-derived intestinal organoids	ENSG00000170835.17	SE	Colon	133069055:133069259 133070986:133071861	133070460:133070658
LACTB2	Cell line	A549-ACE2	ENSG00000147592.9	MXE	Lung	70640901:70641050 70661733:70661897	70644064:70644243 70657755:70657882
TGM2	Cell line	A549-ACE2	ENSG00000198959.12	MXE	Lung	38150938:38151057 38165188:38165259	38155846:38156089 38161419:38161599
ATP1B1	Cell line	A549-ACE2	ENSG00000143153.14	MXE	Lung	169106419:169106926 169127223:169127408	169111369:169111498 169124883:169125039
NECTIN3	Cell line	A549-ACE2	ENSG00000177707.11	MXE	Lung	111071815:111072177 111122120:111122238	111112029:111112371 111118655:111118952
RPS14	Cell line	A549-ACE2	ENSG00000164587.13	MXE	Lung	150445608:150445685 150449702:150449739	150446801:150446963 150447584:150447735
TCEAL3	Tissue	Monocytes	ENSG00000196507.11	A3SS	Blood	103609042:103609927 103608603:103608673	103609037:103609927
FRMD3	Tissue	Monocytes	ENSG00000172159.16	MXE	Blood	83343189:83343287 83389603:83389708	83349678:83349757 83372912:83372955
CD79B	Tissue	Monocytes	ENSG00000007312.13	SE	Blood	63929769:63929888 63931334:63931385	63930073:63930385
C5AR1	Tissue	Monocytes	ENSG00000197405.8	SE	Blood	47309860:47309898 47319780:47320186	47316468:47316583
CACNA2D4	Tissue	Monocytes	ENSG00000151062.15	SE	Blood	1810277:1810340 1811661:1811720	1810542:1810587
IRF4	Tissue	Monocytes	ENSG00000137265.15	SE	Blood	397107:397252 401423:401777	398827:398935
PLA2G7	Tissue	Monocytes	ENSG00000146070.17	SE	Blood	46712268:46712337 46716383:46716528	46714459:46714553
CMKLR1	Tissue	Monocytes	ENSG00000174600.14	SE	Blood	108288043:108292959 108329994:108330207	108293588:108293664
PIK3R6	Tissue	Monocytes	ENSG00000276231.5	A5SS	Blood	8838563:8838655 8837802:8837871	8838295:8838655
P2RY10	Tissue	Monocytes	ENSG00000078589.13	SE	Blood	78945390:78945495 78952192:78952335	78947814:78947863
LRRC63	Tissue	Monocytes	ENSG00000173988.13	SE	Blood	46211942:46212259 46228664:46228733	46227511:46228189
SLAMF9	Tissue	Monocytes	ENSG00000162723.10	SE	Blood	159951491:159951866 159953308:159953653	159952261:159952534
TVP23A	Tissue	Monocytes	ENSG00000166676.17	SE	Blood	10774038:10774128 10818102:10818182	10774951:10775096
TVP23A	Tissue	Monocytes	ENSG00000166676.17	SE	Blood	10774038:10774128 10818102:10818182	10774951:10775547
BX255923.2	Tissue	Monocytes	ENSG00000276462.2	A5SS	Blood	41104467:41105159 41102730:41102841	41103684:41105159
DIPK2A	Tissue	Monocytes	ENSG00000181744.9	SE	Blood	143971822:143972989 143989509:143989769	143985542:143985846
DCSTAMP	Tissue	Monocytes	ENSG00000164935.6	SE	Blood	104348540:104349379 104356123:104356689	104354876:104355185
LINC00926	Tissue	Monocytes	ENSG00000247982.7	SE	Blood	57300364:57300924 57307541:57307761	57305318:57307068
NAIP	Tissue	Monocytes	ENSG00000249437.8	SE	Blood	71003597:71003857 71020658:71020710	71012347:71012918
TM4SF19-TCTEX1D2	Tissue	Monocytes	ENSG00000273331.1	SE	Blood	196324270:196324440 196338263:196338373	196327389:196327591
TVP23A	Tissue	Monocytes	ENSG00000166676.17	SE	Blood	10774038:10774128 10818102:10818182	10774951:10775096
TVP23A	Tissue	Monocytes	ENSG00000166676.17	SE	Blood	10774038:10774128 10818102:10818182	10774951:10775547
LINC00996	Tissue	Monocytes	ENSG00000242258.2	SE	Blood	150442548:150443160 150447075:150448140	150446699:150446889
MNDA	Tissue	Monocytes	ENSG00000163563.8	MXE	Blood	158831350:158831557 158843954:158844122	158842133:158842418 158843278:158843415
FRMD6	Tissue	Pancreatic islets	ENSG00000139926.16	A5SS	Pancreas	51701055:51701135 51702511:51702588	51701055:51701159
SPHK1	Tissue	Pancreatic islets	ENSG00000176170.14	RI	Pancreas	74707102:74707204 74723117:74723270	74710097:74710247 74714578:74714630
FAM110B	Tissue	Pancreatic islets	ENSG00000169122.12	SE	Pancreas	58075534:58075623 58145906:58146037	58077126:58077214
SERPINA5	Tissue	Pancreatic islets	ENSG00000188488.14	SE	Pancreas	94581396:94581490 94587345:94587981	94581614:94581638
BRI3BP	Tissue	Pancreatic islets	ENSG00000184992.13	SE	Pancreas	124993644:124994003 125024990:125026499	125012533:125012636
NPY	Tissue	Pancreatic islets	ENSG00000122585.8	SE	Pancreas	24284187:24284275 24285240:24285428	24284874:24285076
CHGA	Tissue	Pancreatic islets	ENSG00000100604.13	SE	Pancreas	92929716:92929815 92932369:92932851	92931249:92931702
F11	Tissue	Pancreatic islets	ENSG00000088926.14	SE	Pancreas	186285637:186285813 186287683:186287823	186286414:186286510
PLCH1	Tissue	Pancreatic islets	ENSG00000114805.18	SE	Pancreas	155494140:155494248 155497319:155497417	155494337:155494517
AC005394.2	Tissue	Pancreatic islets	ENSG00000283403.1	SE	Pancreas	28435387:28436815 28437484:28437718	28436915:28437134
AC005394.2	Tissue	Pancreatic islets	ENSG00000283403.1	SE	Pancreas	28437484:28437718 28466401:28466780	28461286:28461497
G6PC2	Tissue	Pancreatic islets	ENSG00000152254.11	SE	Pancreas	168901290:168901549 168904504:168904616	168902444:168902554
ARSB	Tissue	Pancreatic islets	ENSG00000113273.17	SE	Pancreas	78839355:78839426 78955294:78955374	78885583:78885827
SMAD1	Tissue	Pancreatic islets	ENSG00000170365.10	SE	Pancreas	145514437:145515013 145546702:145546924	145539803:145540061
SCTR-AS1	Tissue	Pancreatic islets	ENSG00000231013.2	SE	Pancreas	119476427:119476949 119485838:119487330	119484718:119484788
AL137129.1	Tissue	Pancreatic islets	ENSG00000258964.1	SE	Pancreas	61767211:61767352 61776094:61776260	61768635:61768740
ZNF883	Tissue	Pancreatic islets	null	SE	Pancreas	113001993:113002073 113012149:113012195	113011140:113011227
SLC4A4	Tissue	Pancreatic islets	ENSG00000080493.18	SE	Pancreas	71255217:71255399 71349911:71349930	71339369:71339505
MMACHC	Tissue	Pancreatic islets	ENSG00000132763.15	SE	Pancreas	45500299:45500413 45508211:45508364	45507355:45507550
CAVIN3	Tissue	Pancreatic islets	ENSG00000170955.10	SE	Pancreas	6319143:6319564 6320092:6320532	6319656:6319752
ATP6V0E1	Tissue	Pancreatic islets	ENSG00000113732.9	SE	Pancreas	172994774:172994822 173034398:173034892	173020237:173020367
OTUD6B-AS1	Tissue	Pancreatic islets	ENSG00000253738.3	SE	Pancreas	91062909:91063746 91069930:91070583	91068935:91069822
OTUD6B-AS1	Tissue	Pancreatic islets	ENSG00000253738.3	SE	Pancreas	91059317:91063746 91069930:91070149	91069578:91069822
RWDD2A	Tissue	Pancreatic islets	ENSG00000013392.8	SE	Pancreas	83193356:83193443 83195594:83198935	83194311:83194652
LINC01587	Tissue	Pancreatic islets	ENSG00000082929.8	SE	Pancreas	5525389:5525496 5527387:5527800	5526194:5526333
LINC01587	Tissue	Pancreatic islets	ENSG00000082929.8	SE	Pancreas	5525155:5525496 5527387:5527595	5526215:5526333
APOBEC3B	Tissue	Pancreatic islets	ENSG00000179750.16	SE	Pancreas	38991331:38991626 38992430:38992546	38992033:38992149
ECEL1	Tissue	Pancreatic islets	ENSG00000171551.12	SE	Pancreas	232480717:232480813 232481505:232481630	232481090:232481156
FBXO15	Tissue	Pancreatic islets	ENSG00000141665.13	SE	Pancreas	74125974:74126101 74130415:74130658	74129404:74129614
SPACA9	Tissue	Pancreatic islets	ENSG00000165698.16	SE	Pancreas	132883910:132884091 132888289:132888437	132887368:132887571
UGT2B15	Tissue	Pancreatic islets	ENSG00000196620.10	SE	Pancreas	68646596:68647383 68655094:68655182	68654036:68654256
LRP11	Tissue	Pancreatic islets	ENSG00000120256.11	SE	Pancreas	149842982:149843124 149863407:149864026	149853002:149853160
ARSL	Tissue	Pancreatic islets	ENSG00000157399.17	SE	Pancreas	2955415:2955537 2960377:2960420	2958273:2958435
GPT	Tissue	Pancreatic islets	ENSG00000167701.14	A3SS	Pancreas	144504808:144504879 144504603:144504693	144504770:144504879
ATP23	Tissue	Pancreatic islets	ENSG00000166896.9	A3SS	Pancreas	57951761:57951895 57946994:57947076	57951757:57951895
PRSS21	Tissue	Pancreatic islets	ENSG00000007038.11	A5SS	Pancreas	2820954:2821067 2821365:2821719	2820954:2821109
NCDN	Tissue	Pancreatic islets	ENSG00000020129.16	A5SS	Pancreas	35558155:35558223 35559106:35559247	35558155:35558484
FRMD6	Tissue	Pancreatic islets	ENSG00000139926.16	A5SS	Pancreas	51701055:51701135 51702511:51702588	51701055:51701159
SPHK1	Tissue	Pancreatic islets	ENSG00000176170.14	RI	Pancreas	79574872:79574936 79627373:79627448	79576132:79576177 79612655:79612718
COL15A1	Tissue	Pancreatic islets	ENSG00000204291.11	SE	Pancreas	99052387:99052433 99055101:99055151	99054575:99054656
FAM110B	Tissue	Pancreatic islets	ENSG00000169122.12	SE	Pancreas	58075534:58075623 58145906:58146037	58077126:58077214
SERPINA5	Tissue	Pancreatic islets	ENSG00000188488.14	SE	Pancreas	94581425:94581490 94587345:94587981	94581614:94581710
SLC30A8	Tissue	Pancreatic islets	ENSG00000164756.13	SE	Pancreas	117135026:117135398 117146953:117147011	117146818:117146848
BRI3BP	Tissue	Pancreatic islets	ENSG00000184992.13	SE	Pancreas	124993644:124994003 125024990:125026499	125012533:125012636
NPY	Tissue	Pancreatic islets	ENSG00000122585.8	SE	Pancreas	24284187:24284275 24285240:24285428	24284874:24285076
AC005394.2	Tissue	Pancreatic islets	ENSG00000283403.1	SE	Pancreas	28435387:28436815 28437484:28437718	28436915:28437134
AC093627.4	Tissue	Pancreatic islets	ENSG00000240859.3	SE	Pancreas	149548:150132 153408:154904	152440:152547
AL137129.1	Tissue	Pancreatic islets	ENSG00000258964.1	SE	Pancreas	61767211:61767352 61776094:61776260	61768635:61768740
ZNF883	Tissue	Pancreatic islets	null	SE	Pancreas	113001993:113002073 113012149:113012195	113011140:113011227
UGT2A3	Tissue	Pancreatic islets	ENSG00000135220.11	SE	Pancreas	68932627:68932759 68945305:68945454	68943281:68943378
SLC6A20	Tissue	Pancreatic islets	ENSG00000163817.16	SE	Pancreas	45771216:45771458 45775760:45775988	45772504:45772615
SEC14L6	Tissue	Pancreatic islets	ENSG00000214491.9	SE	Pancreas	30529288:30529349 30532524:30532713	30531902:30531998
CAVIN3	Tissue	Pancreatic islets	ENSG00000170955.10	SE	Pancreas	6319143:6319564 6320092:6320532	6319656:6319752
DCDC2	Tissue	Pancreatic islets	ENSG00000146038.12	SE	Pancreas	24205001:24205102 24288851:24288906	24278048:24278211
ATP6V0E1	Tissue	Pancreatic islets	ENSG00000113732.9	SE	Pancreas	172994774:172994822 173034398:173034892	173020237:173020367
RWDD2A	Tissue	Pancreatic islets	ENSG00000013392.8	SE	Pancreas	83193356:83193443 83195594:83198935	83194311:83194652
LINC01587	Tissue	Pancreatic islets	ENSG00000082929.8	SE	Pancreas	5525389:5525496 5527387:5527800	5526194:5526333
LINC01587	Tissue	Pancreatic islets	ENSG00000082929.8	SE	Pancreas	5525155:5525496 5527387:5527595	5526215:5526333
RNF180	Tissue	Pancreatic islets	ENSG00000164197.12	SE	Pancreas	64165842:64165953 64212064:64212160	64200807:64200942
TNFRSF9	Tissue	Pancreatic islets	ENSG00000049249.9	SE	Pancreas	7933126:7933296 7937689:7937756	7935012:7935143
MBTPS2	Tissue	Pancreatic islets	ENSG00000012174.12	SE	Pancreas	21853375:21853503 21878041:21878136	21869497:21869678
DEGS2	Tissue	Pancreatic islets	ENSG00000168350.8	SE	Pancreas	100143956:100146907 100159505:100159645	100148967:100149710
LRP11	Tissue	Pancreatic islets	ENSG00000120256.11	SE	Pancreas	149842982:149843124 149863407:149864026	149853002:149853160
TMED7	Tissue	Monocytes	ENSG00000134970.14	A5SS	Blood	115625857:115626036 115620434:115620680	115625600:115626036
FARSA	Tissue	Monocytes	ENSG00000179115.11	A5SS	Blood	12928572:12928663 12928341:12928457	12928534:12928663
SUMO2	Tissue	Monocytes	ENSG00000188612.12	SE	Blood	75174751:75174823 75182813:75182956	75181056:75181188
AL035530.1	Tissue	Monocytes	ENSG00000226032.2	SE	Blood	159042191:159042244 159043977:159044031	159043588:159043655
ZNRD1	Tissue	Monocytes	ENSG00000066379.15	SE	Blood	30061264:30061669 30062223:30062333	30061916:30062017
EPB41L4A-AS1	Tissue	Monocytes	ENSG00000224032.8	SE	Blood	112160871:112161295 112162150:112164257	112161685:112161775
EPB41L4A-AS1	Tissue	Monocytes	ENSG00000224032.8	SE	Blood	112160525:112161295 112162150:112162311	112161702:112161775
SLC25A28	Tissue	Monocytes	ENSG00000155287.11	SE	Blood	99612542:99612599 99620044:99620439	99613695:99613924
AC006511.5	Tissue	Monocytes	ENSG00000284697.1	SE	Blood	8125560:8125677 8135584:8135736	8129263:8129362
PLA2G7	Tissue	Monocytes	ENSG00000146070.17	SE	Blood	46716974:46717096 46735179:46735375	46722782:46722925
TCHP	Tissue	Monocytes	ENSG00000139437.18	SE	Blood	109911062:109911235 109914441:109914528	109912990:109913072
SIGLEC14	Tissue	Monocytes	ENSG00000254415.4	SE	Blood	51643536:51643672 51645476:51645530	51643778:51644036
MRPL51	Tissue	Monocytes	ENSG00000111639.8	SE	Blood	6491885:6492467 6493716:6493841	6492861:6492972
RAB33B	Tissue	Monocytes	ENSG00000172007.7	SE	Blood	139453422:139453697 139472685:139475870	139454176:139454444
AC116353.6	Tissue	Monocytes	ENSG00000283602.1	SE	Blood	140590874:140590991 140592023:140592101	140591669:140591752
CISH	Tissue	Monocytes	ENSG00000114737.16	SE	Blood	50606488:50608142 50611630:50611774	50608372:50608593
FST	Organoid	Lung organoid	ENSG00000134363.12	A3SS	Lung	53484999:53485227 53484068:53484293	53484996:53485227
UPK2	Organoid	Lung organoid	ENSG00000110375.3	A5SS	Lung	118957207:118957314 118957597:118957668	118957207:118957346
MGC32805	Organoid	Lung organoid	ENSG00000250328.6	SE	Lung	122450546:122450666 122468983:122469067	122454375:122454509
SCNN1B	Organoid	Lung organoid	ENSG00000168447.11	SE	Lung	23371298:23371462 23375737:23375855	23371775:23371883
SLC25A27	Organoid	Lung organoid	ENSG00000153291.16	SE	Lung	46662375:46662498 46668708:46668747	46664773:46664886
ABCA3	Organoid	Lung organoid	ENSG00000167972.14	SE	Lung	2303968:2304150 2317282:2317403	2308449:2308623
SLC22A31	Organoid	Lung organoid	ENSG00000259803.8	SE	Lung	89199022:89199191 89201261:89201651	89199412:89199567
CNFN	Organoid	Lung organoid	ENSG00000105427.10	SE	Lung	42388925:42389039 42390239:42390268	42389488:42389568
IL37	Organoid	Lung organoid	ENSG00000125571.10	SE	Lung	112913791:112913854 112917634:112917777	112917128:112917248
MSMB	Organoid	Lung organoid	ENSG00000263639.7	SE	Lung	46033312:46033551 46039985:46040091	46038965:46039071
VSTM2L	Organoid	Lung organoid	ENSG00000132821.12	SE	Lung	37931634:37931804 37943980:37945350	37933538:37933589
MIRLET7BHG	Organoid	Lung organoid	ENSG00000197182.15	SE	Lung	46098493:46098558 46109266:46109353	46103191:46103249
FTSJ3	Organoid	Lung organoid	ENSG00000108592.17	SE	Lung	63821722:63821843 63823816:63823952	63821983:63822168
FGL1	Organoid	Lung organoid	ENSG00000104760.17	SE	Lung	17885491:17885571 17895224:17895404	17891680:17891807
FGL1	Organoid	Lung organoid	ENSG00000104760.17	SE	Lung	17885519:17885571 17895224:17895341	17891680:17891829
PGAM5	Organoid	Lung organoid	ENSG00000247077.7	SE	Lung	132717438:132717564 132717986:132718120	132717709:132717798
SFTPA1	Organoid	Lung organoid	ENSG00000122852.15	SE	Lung	79610938:79610982 79611578:79611898	79611318:79611389
SFTPA1	Organoid	Lung organoid	ENSG00000122852.15	SE	Lung	79610938:79610982 79611581:79611641	79611318:79611389
SFTPA1	Organoid	Lung organoid	ENSG00000122852.15	SE	Lung	79610944:79610982 79611802:79611997	79611581:79611641
POF1B	Organoid	Lung organoid	ENSG00000124429.18	SE	Lung	85330948:85331079 85351349:85351451	85345859:85346042
MAL2	Organoid	Lung organoid	ENSG00000147676.14	SE	Lung	119208362:119208604 119240164:119240320	119221586:119221757
MACROD2	Organoid	Lung organoid	ENSG00000172264.18	SE	Lung	16041200:16041278 16049832:16050069	16044570:16044639
CEP128	Organoid	Lung organoid	ENSG00000100629.17	SE	Lung	80777881:80778046 80792759:80793110	80784894:80785545
AKAP12	Organoid	Lung organoid	ENSG00000131016.17	SE	Lung	151305746:151305903 151355726:151356773	151348710:151353752
FGF5	Organoid	Lung organoid	ENSG00000138675.17	SE	Lung	80266598:80267179 80286324:80288958	80274908:80275012
TM4SF1	Organoid	Lung organoid	ENSG00000169908.12	SE	Lung	149371686:149371867 149375679:149375769	149375442:149375588
PHACTR1	Organoid	Lung organoid	ENSG00000112137.19	SE	Lung	13182518:13182686 13205814:13206136	13184798:13185005
TF	Organoid	Lung organoid	ENSG00000091513.16	SE	Lung	133746392:133746483 133753594:133753703	133748411:133748669
SLFNL1	Organoid	Lung organoid	ENSG00000171790.16	SE	Lung	41015596:41016228 41017634:41017979	41017233:41017377
CDC20B	Organoid	Lung organoid	ENSG00000164287.13	SE	Lung	55119800:55119918 55124802:55125028	55120424:55120550
SERPINB11	Organoid	Lung organoid	ENSG00000206072.13	SE	Lung	63712564:63712693 63720012:63720080	63716034:63716152
SPRY4-AS1	Organoid	Lung organoid	ENSG00000231185.8	SE	Lung	142463969:142464059 142581801:142581914	142529994:142530125
SCN1A	Organoid	Lung organoid	ENSG00000144285.23	SE	Lung	165999722:165999776 166009718:166009841	166002471:166002753
RIN1	Organoid	Lung organoid	ENSG00000174791.11	A3SS	Lung	66333918:66334038 66334513:66335251	66333918:66334224
FST	Organoid	Lung organoid	ENSG00000134363.12	A3SS	Lung	53484999:53485227 53484068:53484293	53484996:53485227
HMGCS2	Organoid	Lung organoid	ENSG00000134240.12	MXE	Lung	119757272:119757438 119764171:119764626	119759117:119759282 119759863:119759989
GHR	Organoid	Lung organoid	ENSG00000112964.14	MXE	Lung	42565863:42565944 42694916:42695089	42629037:42629103 42688889:42689019
INSC	Organoid	Lung organoid	ENSG00000188487.12	SE	Lung	15114922:15115003 15175740:15176086	15149129:15149230
ECM1	Organoid	Lung organoid	ENSG00000143369.15	SE	Lung	150510875:150511198 150512351:150512572	150511456:150511831
SLC16A11	Organoid	Lung organoid	ENSG00000174326.15	SE	Lung	7041620:7041908 7042929:7043073	7041995:7042763
BTG4	Organoid	Lung organoid	ENSG00000137707.14	SE	Lung	111498603:111498802 111512180:111512342	111507834:111507918
SYNGR3	Organoid	Lung organoid	ENSG00000127561.16	SE	Lung	1989969:1990201 1992635:1992711	1991973:1992211
P2RX6P	Organoid	Lung organoid	ENSG00000206145.8	SE	Lung	21042342:21042414 21044883:21045017	21044148:21044299
AC009226.1	Organoid	Lung organoid	ENSG00000223725.6	SE	Lung	207332640:207332695 207517619:207517698	207417600:207417744
MED9	Organoid	Lung organoid	ENSG00000141026.6	SE	Lung	17477024:17477265 17491278:17491471	17485299:17485433
MSMB	Organoid	Lung organoid	ENSG00000263639.7	SE	Lung	46033312:46033551 46039985:46040091	46038965:46039071
AL354754.1	Organoid	Lung organoid	ENSG00000231901.1	SE	Lung	117870043:117870227 117897182:117897256	117874958:117875036
AC013652.1	Organoid	Lung organoid	ENSG00000259345.7	SE	Lung	38885496:38885628 38974154:38974235	38886696:38886929
MIRLET7BHG	Organoid	Lung organoid	ENSG00000197182.15	SE	Lung	46098493:46098558 46109266:46109353	46103191:46103249
PAK6	Organoid	Lung organoid	ENSG00000137843.12	SE	Lung	40253177:40253289 40264780:40264827	40263798:40263919
PAK6	Organoid	Lung organoid	ENSG00000137843.12	SE	Lung	40253177:40253289 40264780:40264980	40263803:40263919
RAB27B	Organoid	Lung organoid	ENSG00000041353.10	SE	Lung	54828476:54828700 54879368:54879454	54877566:54877738
SNX31	Organoid	Lung organoid	ENSG00000174226.9	SE	Lung	100600348:100600441 100611999:100612087	100608493:100608563
FGF5	Organoid	Lung organoid	ENSG00000138675.17	SE	Lung	80266598:80267179 80286324:80288958	80274908:80275012
CDK1	Organoid	Lung organoid	ENSG00000170312.17	SE	Lung	60785663:60785787 60791889:60791969	60788059:60788230
FBLN2	Organoid	Lung organoid	ENSG00000163520.14	SE	Lung	13629819:13629945 13631328:13631457	13630698:13630815
CAV2	Organoid	Lung organoid	ENSG00000105971.15	SE	Lung	116499737:116499931 116505970:116506093	116500259:116500447
ABCC9	Organoid	Lung organoid	ENSG00000069431.14	SE	Lung	21936532:21936694 21940709:21940825	21938017:21938077
LINC02303	Organoid	Lung organoid	ENSG00000258616.5	SE	Lung	45706249:45706502 45714283:45714453	45707835:45707898
SERPINB11	Organoid	Lung organoid	ENSG00000206072.13	SE	Lung	63712564:63712693 63720012:63720080	63716034:63716152
CXADR	Organoid	Lung organoid	ENSG00000154639.19	SE	Lung	17558975:17559131 17565427:17565611	17561337:17561476
KCNRG	Organoid	Lung organoid	ENSG00000198553.9	SE	Lung	50015253:50016071 50020213:50020920	50018822:50018920
ZNF347	Organoid	hESC-derived peripheral neurons	ENSG00000197937.13	A3SS	Brain	53148680:53148809 53149240:53149367	53148680:53148812
KCNA2	Organoid	hESC-derived peripheral neurons	ENSG00000177301.16	A3SS	Brain	110593579:110604246 110605390:110605722	110593579:110604945
SLC1A2	Organoid	hESC-derived peripheral neurons	ENSG00000110436.13	A3SS	Brain	35261669:35261740 35265526:35265758	35261669:35261862
NPR3	Organoid	hESC-derived peripheral neurons	ENSG00000113389.16	A3SS	Brain	32784798:32784883 32782892:32783028	32784795:32784883
TMPRSS7	Organoid	hESC-derived peripheral neurons	ENSG00000176040.13	A3SS	Brain	112045752:112045943 112044254:112044322	112045749:112045943
DNM3OS	Organoid	hESC-derived peripheral neurons	ENSG00000230630.5	A3SS	Brain	172142135:172142213 172144364:172144437	172142135:172142233
HTR2C	Organoid	hESC-derived peripheral neurons	ENSG00000147246.10	A5SS	Brain	114848002:114848108 114906588:114910061	114848002:114848203
TRIM67	Organoid	hESC-derived peripheral neurons	ENSG00000119283.16	A5SS	Brain	231201357:231201511 231203866:231204012	231201357:231201517
SLC6A1	Organoid	hESC-derived peripheral neurons	ENSG00000157103.12	MXE	Brain	11017842:11017974 11022335:11022468	11018597:11018698 11020212:11020322
U52112.1	Organoid	hESC-derived peripheral neurons	ENSG00000284987.1	MXE	Brain	153872591:153872697 153909069:153909166	153873227:153873242 153875760:153875944
SLC39A10	Organoid	hESC-derived peripheral neurons	ENSG00000196950.14	RI	Brain	42720272:42720449 42728824:42728952	42722794:42722915 42727634:42727763
UNC5A	Organoid	hESC-derived peripheral neurons	ENSG00000113763.12	SE	Brain	176868783:176868964 176870369:176870534	176869613:176869781
FRMPD3	Organoid	hESC-derived peripheral neurons	ENSG00000147234.11	SE	Brain	107533504:107533550 107550048:107550156	107545736:107545841
DGKI	Organoid	hESC-derived peripheral neurons	ENSG00000157680.16	SE	Brain	137466901:137466942 137485373:137485418	137469549:137469619
DGKI	Organoid	hESC-derived peripheral neurons	ENSG00000157680.16	SE	Brain	137585208:137585346 137597846:137597907	137587096:137587210
SYT1	Organoid	hESC-derived peripheral neurons	ENSG00000067715.14	SE	Brain	78864997:78865109 78977798:78977931	78955461:78955566
SSC4D	Organoid	hESC-derived peripheral neurons	ENSG00000146700.9	SE	Brain	76400285:76400591 76404306:76404505	76401007:76401043
LINC01547	Organoid	hESC-derived peripheral neurons	ENSG00000183250.13	SE	Brain	44935626:44935890 44939592:44939845	44937538:44937682
AKAP6	Organoid	hESC-derived peripheral neurons	ENSG00000151320.11	SE	Brain	32329348:32329408 32433459:32433817	32401997:32402141
ZBTB41	Organoid	hESC-derived peripheral neurons	ENSG00000177888.8	SE	Brain	197175009:197175115 197176563:197176670	197175930:197176014
AC018563.1	Organoid	hESC-derived peripheral neurons	ENSG00000259280.2	SE	Brain	36881496:36881668 36886420:36886533	36882329:36882532
MYBPC1	Organoid	hESC-derived peripheral neurons	ENSG00000196091.15	SE	Brain	101594995:101595095 101626871:101626910	101617201:101617243
MYBPC1	Organoid	hESC-derived peripheral neurons	ENSG00000196091.15	SE	Brain	101594970:101595095 101629433:101629544	101626871:101626910
MYBPC1	Organoid	hESC-derived peripheral neurons	ENSG00000196091.15	SE	Brain	101626871:101626910 101629433:101629544	101627768:101627804
MYBPC1	Organoid	hESC-derived peripheral neurons	ENSG00000196091.15	SE	Brain	101680342:101680529 101685581:101685615	101684381:101684424
CDH12	Organoid	hESC-derived peripheral neurons	ENSG00000154162.15	SE	Brain	22212497:22212643 22505269:22505364	22405256:22405351
PIEZO2	Organoid	hESC-derived peripheral neurons	ENSG00000154864.14	SE	Brain	10773411:10773629 10784783:10784957	10780324:10780366
TUBA3FP	Organoid	hESC-derived peripheral neurons	ENSG00000161149.12	SE	Brain	21011383:21011590 21013781:21014292	21013041:21013184
AC131180.1	Organoid	hESC-derived peripheral neurons	ENSG00000285819.1	SE	Brain	131195688:131195843 131197934:131198007	131197369:131197493
AC131180.1	Organoid	hESC-derived peripheral neurons	ENSG00000285819.1	SE	Brain	131197934:131198007 131209082:131209211	131201037:131201275
MUSK	Organoid	hESC-derived peripheral neurons	ENSG00000030304.15	SE	Brain	110762201:110762208 110775787:110775963	110767819:110768083
LINC01376	Organoid	hESC-derived peripheral neurons	ENSG00000236204.6	SE	Brain	18986450:18987868 19022333:19022487	18995318:18995364
DPP10	Organoid	hESC-derived peripheral neurons	ENSG00000175497.17	SE	Brain	115525897:115525972 115689686:115689739	115579113:115579266
AC105411.1	Organoid	hESC-derived peripheral neurons	ENSG00000259867.6	SE	Brain	80154978:80156007 80159336:80159455	80157613:80157682
WWOX	Organoid	hESC-derived peripheral neurons	ENSG00000186153.18	SE	Brain	78432487:78432752 79211607:79212667	78756939:78757015
AC090517.4	Organoid	hESC-derived peripheral neurons	ENSG00000285253.1	SE	Brain	56890013:56890167 56917539:56918571	56917146:56917212
UCP3	Organoid	hESC-derived peripheral neurons	ENSG00000175564.13	SE	Brain	74003447:74004007 74005729:74005933	74004483:74004585
AC132807.2	Organoid	hESC-derived peripheral neurons	ENSG00000274840.4	SE	Brain	18013654:18013774 18041448:18041541	18016617:18016711
VTN	Organoid	hESC-derived peripheral neurons	ENSG00000109072.14	SE	Brain	28367283:28367481 28368520:28368673	28367714:28368059
NTNG1	Organoid	hESC-derived peripheral neurons	ENSG00000162631.20	SE	Brain	107407681:107407708 107480610:107483458	107418579:107418645
PAK5	Organoid	hESC-derived peripheral neurons	ENSG00000101349.17	SE	Brain	9580144:9580930 9711285:9711435	9644124:9644339
HECW2	Organoid	hESC-derived peripheral neurons	ENSG00000138411.13	SE	Brain	196433131:196433458 196593507:196593554	196493243:196493375
TMEM255A	Organoid	hESC-derived peripheral neurons	ENSG00000125355.16	SE	Brain	120268243:120268387 120287153:120287222	120285126:120285215
CADM3	Organoid	hESC-derived peripheral neurons	ENSG00000162706.13	SE	Brain	159171608:159171853 159191935:159192076	159189770:159189872
LINC00907	Organoid	hESC-derived peripheral neurons	ENSG00000267586.7	SE	Brain	42225963:42226107 42453931:42454098	42289503:42289594
COL9A1	Organoid	hESC-derived peripheral neurons	ENSG00000112280.18	SE	Brain	70274718:70274772 70280811:70280874	70279515:70279620
CNTN3	Organoid	hESC-derived peripheral neurons	ENSG00000113805.9	SE	Brain	74365565:74365702 74369888:74369991	74369188:74369373
BCL11B	Organoid	hESC-derived peripheral neurons	ENSG00000127152.18	SE	Brain	99169286:99176195 99257470:99257839	99231344:99231557
HECW1	Organoid	hESC-derived peripheral neurons	ENSG00000002746.15	SE	Brain	43112646:43112937 43243874:43243932	43114156:43114391
AIM2	Organoid	hESC-derived peripheral neurons	ENSG00000163568.15	SE	Brain	159123519:159123581 159147009:159147096	159132242:159132356
AC090517.5	Organoid	hESC-derived peripheral neurons	ENSG00000285331.2	SE	Brain	56890013:56890167 56917539:56917648	56917064:56917212
TCERG1L	Organoid	hESC-derived peripheral neurons	ENSG00000176769.9	SE	Brain	131134378:131134448 131163121:131163210	131146505:131146660
LINC00862	Organoid	hESC-derived peripheral neurons	ENSG00000203721.8	SE	Brain	200368664:200368871 200373092:200373169	200371045:200371165
RSPO1	Organoid	hESC-derived peripheral neurons	ENSG00000169218.14	SE	Brain	37629567:37629949 37632286:37632353	37631843:37632022
SPATA1	Organoid	hESC-derived peripheral neurons	ENSG00000122432.18	SE	Brain	84544201:84544304 84548785:84548964	84545633:84545759
AC008267.2	Organoid	hESC-derived peripheral neurons	ENSG00000230189.7	SE	Brain	66429883:66430017 66450070:66450236	66439134:66439302
PSD2	Organoid	hESC-derived peripheral neurons	ENSG00000146005.4	SE	Brain	139821892:139822005 139833701:139833791	139822725:139822784
VWA5B1	Organoid	hESC-derived peripheral neurons	ENSG00000158816.16	SE	Brain	20348244:20348358 20350856:20350926	20350155:20350230
FAIM2	Organoid	hESC-derived peripheral neurons	ENSG00000135472.9	SE	Brain	49866895:49870653 49889106:49889202	49887385:49887439
ADAM12	Organoid	hESC-derived peripheral neurons	ENSG00000148848.15	SE	Brain	126066716:126066806 126093984:126094133	126071476:126071654
PENK	Organoid	hESC-derived peripheral neurons	ENSG00000181195.11	SE	Brain	56440956:56441937 56446425:56446481	56445815:56445956
LINC00461	Organoid	hESC-derived peripheral neurons	ENSG00000245526.12	SE	Brain	88542034:88542070 88671035:88671085	88666790:88667591
LINC00461	Organoid	hESC-derived peripheral neurons	ENSG00000245526.12	SE	Brain	88671035:88671085 88684657:88684681	88672964:88673028
LINC00461	Organoid	hESC-derived peripheral neurons	ENSG00000245526.12	SE	Brain	88671035:88671085 88684657:88684746	88672964:88673090
FAM86HP	Organoid	hESC-derived peripheral neurons	ENSG00000253540.6	SE	Brain	130102763:130102935 130104165:130104267	130103740:130104006
PAK3	Organoid	hESC-derived peripheral neurons	ENSG00000077264.16	SE	Brain	111096190:111096415 111097574:111097684	111097389:111097456
PAK3	Organoid	hESC-derived peripheral neurons	ENSG00000077264.16	SE	Brain	111097540:111097684 111123076:111123278	111103158:111103306
LINC01013	Organoid	hESC-derived peripheral neurons	ENSG00000228495.2	SE	Brain	132154655:132154777 132169000:132169296	132160766:132160914
AC007614.1	Organoid	hESC-derived peripheral neurons	ENSG00000279249.3	A3SS	Brain	49330536:49330656 49289537:49289655	49330466:49330656
KCNA2	Organoid	hESC-derived peripheral neurons	ENSG00000177301.16	A3SS	Brain	110593579:110604106 110605390:110605722	110593579:110604945
CYP4F30P	Organoid	hESC-derived peripheral neurons	ENSG00000214081.8	A3SS	Brain	130683360:130683528 130682046:130682240	130683330:130683528
SLC26A10	Organoid	hESC-derived peripheral neurons	ENSG00000135502.19	A3SS	Brain	57625624:57625752 57625409:57625464	57625581:57625752
ST6GALNAC5	Organoid	hESC-derived peripheral neurons	ENSG00000117069.15	A3SS	Brain	77050261:77050365 77044203:77044613	77050257:77050365
SYN1	Organoid	hESC-derived peripheral neurons	ENSG00000008056.14	A3SS	Brain	47571900:47572961 47574001:47574590	47571900:47572999
IGF2	Organoid	hESC-derived peripheral neurons	ENSG00000167244.21	A3SS	Brain	2133516:2133665 2135366:2135529	2133516:2133674
PLPPR5	Organoid	hESC-derived peripheral neurons	ENSG00000117598.13	A5SS	Brain	98914800:98914920 98890244:98893104	98914785:98914920
MYT1L	Organoid	hESC-derived peripheral neurons	ENSG00000186487.21	A5SS	Brain	1801695:1801799 1792320:1792464	1801689:1801799
ARPP21	Organoid	hESC-derived peripheral neurons	ENSG00000172995.17	A5SS	Brain	35721604:35721834 35729302:35729536	35721604:35721837
CDH8	Organoid	hESC-derived peripheral neurons	ENSG00000150394.14	A5SS	Brain	61653918:61654101 61647241:61647888	61653881:61654101
AC073508.2	Organoid	hESC-derived peripheral neurons	ENSG00000264058.2	MXE	Brain	40637491:40637572 40647772:40649468	40645575:40645619 40645795:40645847
CECR2	Organoid	hESC-derived peripheral neurons	ENSG00000099954.19	MXE	Brain	17497402:17497586 17504846:17505016	17500630:17500735 17503081:17503131
WSCD2	Organoid	hESC-derived peripheral neurons	ENSG00000075035.10	SE	Brain	108167424:108167581 108195281:108195337	108171673:108171834
SHQ1	Organoid	hESC-derived peripheral neurons	ENSG00000144736.14	SE	Brain	72842279:72842402 72848197:72848415	72844358:72844453
NKAIN2	Organoid	hESC-derived peripheral neurons	ENSG00000188580.15	SE	Brain	124818398:124818468 124823219:124823623	124819085:124819174
DGKI	Organoid	hESC-derived peripheral neurons	ENSG00000157680.16	SE	Brain	137521865:137521966 137552368:137552568	137545899:137545962
JPH4	Organoid	hESC-derived peripheral neurons	ENSG00000092051.18	SE	Brain	23574950:23576456 23578179:23578570	23577074:23577624
TENM3-AS1	Organoid	hESC-derived peripheral neurons	ENSG00000177822.9	SE	Brain	182081755:182081826 182144046:182144158	182084853:182085174
ABCA9	Organoid	hESC-derived peripheral neurons	ENSG00000154258.17	SE	Brain	68995894:68996014 69008061:69008235	69007758:69007872
IQSEC3	Organoid	hESC-derived peripheral neurons	ENSG00000120645.12	SE	Brain	99145:99214 138266:139354	125632:125912
AC113348.2	Organoid	hESC-derived peripheral neurons	ENSG00000285978.1	SE	Brain	178696096:178696181 178706938:178707172	178697585:178697695
MSANTD1	Organoid	hESC-derived peripheral neurons	ENSG00000188981.11	SE	Brain	3249039:3249542 3255724:3255857	3253206:3253482
DRP2	Organoid	hESC-derived peripheral neurons	ENSG00000102385.13	SE	Brain	101242324:101242471 101245016:101245077	101242903:101243098
LRRC2	Organoid	hESC-derived peripheral neurons	ENSG00000163827.14	SE	Brain	46527425:46527581 46532772:46532909	46529904:46530050
SEMA5B	Organoid	hESC-derived peripheral neurons	ENSG00000082684.16	SE	Brain	122910839:122911045 122911919:122912069	122911359:122911535
ZNF571-AS1	Organoid	hESC-derived peripheral neurons	ENSG00000267470.6	SE	Brain	37566030:37566089 37585338:37585374	37569849:37569996
ZNF571-AS1	Organoid	hESC-derived peripheral neurons	ENSG00000267470.6	SE	Brain	37569849:37569996 37585338:37585577	37585083:37585161
ISM2	Organoid	hESC-derived peripheral neurons	ENSG00000100593.18	SE	Brain	77478574:77478715 77484322:77484565	77482321:77482667
GLYATL2	Organoid	hESC-derived peripheral neurons	ENSG00000156689.7	SE	Brain	58838260:58838368 58844433:58844704	58839534:58839652
TUBA1C	Organoid	hESC-derived peripheral neurons	ENSG00000167553.17	SE	Brain	49256396:49256511 49269464:49269527	49257883:49258001
FAM124A	Organoid	hESC-derived peripheral neurons	ENSG00000150510.17	SE	Brain	51231347:51231379 51251467:51252201	51245311:51245419
AC092958.1	Organoid	hESC-derived peripheral neurons	ENSG00000239922.2	SE	Brain	147940009:147940116 147995754:147995852	147940558:147940619
CHST8	Organoid	hESC-derived peripheral neurons	ENSG00000124302.13	SE	Brain	33621952:33622296 33689175:33689391	33667766:33667843
PRDM11	Organoid	hESC-derived peripheral neurons	ENSG00000019485.14	SE	Brain	45219569:45219757 45225994:45235110	45224216:45224843
LMTK3	Organoid	hESC-derived peripheral neurons	ENSG00000142235.13	SE	Brain	48508850:48508969 48509436:48509513	48509134:48509248
SLC25A18	Organoid	hESC-derived peripheral neurons	ENSG00000182902.14	SE	Brain	17563497:17563713 17579744:17579964	17569923:17569986
LINC01338	Organoid	hESC-derived peripheral neurons	ENSG00000281327.3	SE	Brain	82852010:82852098 82859743:82859936	82854764:82854912
PKD1P6	Organoid	hESC-derived peripheral neurons	ENSG00000250251.6	SE	Brain	15133263:15133423 15133794:15133845	15133489:15133703
KLHL4	Organoid	hESC-derived peripheral neurons	ENSG00000102271.14	SE	Brain	87664763:87664935 87669328:87670043	87666474:87666880
RFX4	Organoid	hESC-derived peripheral neurons	ENSG00000111783.13	SE	Brain	106686883:106687097 106696282:106696446	106689286:106689364
AL121821.2	Organoid	hESC-derived peripheral neurons	ENSG00000258636.2	SE	Brain	41583656:41588287 41604753:41604988	41597199:41597266
TCP10L	Organoid	hESC-derived peripheral neurons	ENSG00000242220.9	SE	Brain	32573283:32573368 32574575:32574676	32574095:32574124
LINC00173	Organoid	hESC-derived peripheral neurons	ENSG00000196668.4	SE	Brain	116533434:116533616 116536352:116536513	116536119:116536211
AL158212.1	Organoid	hESC-derived peripheral neurons	ENSG00000225292.2	SE	Brain	112888734:112888807 112905976:112906111	112890965:112891072
AC135048.1	Organoid	hESC-derived peripheral neurons	ENSG00000261487.1	SE	Brain	30948530:30948568 30956199:30956511	30953184:30953460
NOL4	Organoid	hESC-derived peripheral neurons	ENSG00000101746.16	SE	Brain	34105048:34105160 34129870:34130020	34128848:34128889
LVRN	Organoid	hESC-derived peripheral neurons	ENSG00000172901.21	SE	Brain	116015627:116015765 116022390:116022466	116021711:116021752
WWOX	Organoid	hESC-derived peripheral neurons	ENSG00000186153.18	SE	Brain	78099653:78099885 78109777:78109835	78108422:78108487
CBWD4P	Organoid	hESC-derived peripheral neurons	ENSG00000204778.4	SE	Brain	65287913:65288015 65289657:65289723	65288402:65288532
RFX3-AS1	Organoid	hESC-derived peripheral neurons	ENSG00000232104.4	SE	Brain	3546777:3546912 3602522:3602584	3568793:3568889
PDE2A	Organoid	hESC-derived peripheral neurons	ENSG00000186642.16	SE	Brain	72608661:72608751 72674136:72674408	72642253:72642326
ZNF737	Organoid	hESC-derived peripheral neurons	ENSG00000237440.9	SE	Brain	20552474:20552570 20565637:20565781	20553708:20553835
FAR2P2	Organoid	hESC-derived peripheral neurons	ENSG00000178162.8	SE	Brain	130425913:130426038 130427703:130427742	130426165:130426263
BAK1	Organoid	hESC-derived peripheral neurons	ENSG00000030110.14	SE	Brain	33574033:33574214 33575297:33575441	33574505:33574525
AL353138.1	Organoid	hESC-derived peripheral neurons	ENSG00000286811.1	SE	Brain	48069212:48069926 48111048:48111078	48102126:48102185
TMEM255A	Organoid	hESC-derived peripheral neurons	ENSG00000125355.16	SE	Brain	120268243:120268387 120287153:120287222	120285126:120285215
RBFOX3	Organoid	hESC-derived peripheral neurons	ENSG00000167281.20	SE	Brain	79101583:79101644 79104072:79104126	79103161:79103254
SCN11A	Organoid	hESC-derived peripheral neurons	ENSG00000168356.13	SE	Brain	38953628:38953759 38960282:38960423	38956606:38956657
AC099792.1	Organoid	hESC-derived peripheral neurons	ENSG00000231252.4	SE	Brain	60662984:60663025 60729574:60729667	60677195:60677412
LINC00907	Organoid	hESC-derived peripheral neurons	ENSG00000267586.7	SE	Brain	42225963:42226107 42453931:42454098	42335083:42335303
SLC7A3	Organoid	hESC-derived peripheral neurons	ENSG00000165349.12	SE	Brain	70926874:70927041 70927483:70927623	70927281:70927384
ST18	Organoid	hESC-derived peripheral neurons	ENSG00000147488.12	SE	Brain	52214202:52214257 52220740:52220848	52217741:52217901
ST18	Organoid	hESC-derived peripheral neurons	ENSG00000147488.12	SE	Brain	52229692:52230077 52254249:52254348	52246585:52246664
GRIN3B	Organoid	hESC-derived peripheral neurons	ENSG00000116032.5	SE	Brain	1004520:1005553 1007855:1007971	1007627:1007773
MKRN3	Organoid	hESC-derived peripheral neurons	ENSG00000179455.10	SE	Brain	23566456:23566709 23575345:23575482	23566807:23566984
AIM2	Organoid	hESC-derived peripheral neurons	ENSG00000163568.15	SE	Brain	159073237:159073519 159123519:159123581	159122238:159122377
ZW10	Organoid	hESC-derived peripheral neurons	ENSG00000086827.9	SE	Brain	113748256:113748420 113758553:113758706	113757661:113757853
AC090517.5	Organoid	hESC-derived peripheral neurons	ENSG00000285331.2	SE	Brain	56847323:56847481 56890013:56890167	56849955:56850186
IGSF9B	Organoid	hESC-derived peripheral neurons	ENSG00000080854.16	SE	Brain	133926915:133927091 133930983:133931134	133929670:133929782
C2orf80	Organoid	hESC-derived peripheral neurons	ENSG00000188674.11	SE	Brain	208165375:208165815 208180744:208180816	208171987:208172075
AL356534.1	Organoid	hESC-derived peripheral neurons	ENSG00000286215.1	SE	Brain	127071011:127071086 127118900:127118950	127072001:127072119
PTPRT	Organoid	hESC-derived peripheral neurons	ENSG00000196090.13	SE	Brain	42199239:42199388 42248686:42248822	42236228:42236258
NDST4	Organoid	hESC-derived peripheral neurons	ENSG00000138653.10	SE	Brain	114977186:114977274 115113443:115113620	115076058:115077282
SETBP1	Organoid	hESC-derived peripheral neurons	ENSG00000152217.20	SE	Brain	44949880:44953340 45063078:45068510	45038484:45038655
AC023480.1	Organoid	hESC-derived peripheral neurons	ENSG00000287720.1	SE	Brain	4027993:4028052 4041804:4041926	4030037:4030125
SVOP	Organoid	hESC-derived peripheral neurons	ENSG00000166111.10	SE	Brain	108915782:108915872 108919674:108919786	108918042:108918124
LINC02154	Organoid	hESC-derived peripheral neurons	ENSG00000235385.3	SE	Brain	13266047:13267335 13303319:13303392	13287428:13287564
SCN3B	Organoid	hESC-derived peripheral neurons	ENSG00000166257.10	SE	Brain	123629187:123629450 123634120:123634206	123633111:123633776
SPATA1	Organoid	hESC-derived peripheral neurons	ENSG00000122432.18	SE	Brain	84544201:84544304 84548785:84548964	84545633:84545759
C19orf18	Organoid	hESC-derived peripheral neurons	ENSG00000177025.3	SE	Brain	57958436:57958717 57966529:57966632	57961390:57961551
GRIN1	Organoid	hESC-derived peripheral neurons	ENSG00000176884.16	SE	Brain	137145725:137145902 137149008:137149109	137148151:137148214
LINC00486	Organoid	hESC-derived peripheral neurons	ENSG00000236854.2	SE	Brain	32836573:32836734 32840769:32840929	32837310:32837405
MYO3B	Organoid	hESC-derived peripheral neurons	ENSG00000071909.19	SE	Brain	170214378:170214483 170217318:170217395	170214728:170214828
MIR325HG	Organoid	hESC-derived peripheral neurons	ENSG00000280870.3	SE	Brain	76656865:76658308 76692966:76693087	76658501:76658668
MIR325HG	Organoid	hESC-derived peripheral neurons	ENSG00000280870.3	SE	Brain	76657797:76658308 77007275:77007380	76692966:76693087
MIR325HG	Organoid	hESC-derived peripheral neurons	ENSG00000280870.3	SE	Brain	76692966:76693087 77014226:77014283	76837809:76837892
MIR325HG	Organoid	hESC-derived peripheral neurons	ENSG00000280870.3	SE	Brain	76692966:76693087 77014226:77014500	77007275:77007380
LMCD1-AS1	Organoid	hESC-derived peripheral neurons	ENSG00000227110.7	SE	Brain	7992225:7992302 8494680:8494766	8194915:8195073
PRDM13	Organoid	hESC-derived peripheral neurons	ENSG00000112238.12	SE	Brain	99606832:99607178 99609186:99609307	99608740:99608872
MASP1	Organoid	hESC-derived peripheral neurons	ENSG00000127241.18	SE	Brain	187234081:187236567 187243483:187243585	187241480:187241555
SRRM4	Organoid	hESC-derived peripheral neurons	ENSG00000139767.10	SE	Brain	119130677:119130834 119145380:119145685	119144538:119144554
SRRM4	Organoid	hESC-derived peripheral neurons	ENSG00000139767.10	SE	Brain	119151016:119151220 119154242:119154383	119153538:119153649
KCNJ6	Organoid	hESC-derived peripheral neurons	ENSG00000157542.11	SE	Brain	37607372:37625484 37840657:37840709	37714210:37715131
STXBP5L	Organoid	hESC-derived peripheral neurons	ENSG00000145087.13	SE	Brain	121240439:121240507 121254894:121255112	121250722:121250763
STXBP5L	Organoid	hESC-derived peripheral neurons	ENSG00000145087.13	SE	Brain	121279804:121279956 121318474:121318540	121282265:121282337
CAMK2A	Organoid	hESC-derived peripheral neurons	ENSG00000070808.17	SE	Brain	150222959:150223217 150231304:150231380	150228191:150228286
CKMT1A	Organoid	hESC-derived peripheral neurons	ENSG00000223572.10	SE	Brain	43696239:43696363 43698640:43698766	43698013:43698148
CLEC18B	Organoid	hESC-derived peripheral neurons	ENSG00000140839.13	SE	Brain	74413578:74413676 74420500:74420592	74418058:74418298
AC109466.1	Organoid	hESC-derived peripheral neurons	ENSG00000241956.11	SE	Brain	164354139:164354224 164722764:164722807	164486668:164486741
AC109466.1	Organoid	hESC-derived peripheral neurons	ENSG00000241956.11	SE	Brain	164354140:164354224 164722764:164722807	164486673:164486741
ZNF658	Organoid	hESC-derived peripheral neurons	ENSG00000274349.5	SE	Brain	66900737:66900836 66908237:66908364	66903360:66903576
ZNF658	Organoid	hESC-derived peripheral neurons	ENSG00000274349.5	SE	Brain	66900728:66900836 66908237:66908364	66903517:66903576
PLPPR4	Organoid	hESC-derived peripheral neurons	ENSG00000117600.14	SE	Brain	99263952:99264671 99296737:99296867	99287964:99288150
HBB	Tissue	Blood	ENSG00000244734.4	A5SS	Blood	5226945:5227071 5226576:5226799	5226929:5227071
TESPA1	Tissue	Blood	ENSG00000135426.16	SE	Blood	54948014:54950390 54962430:54963238	54961167:54961267
CD52	Tissue	Blood	ENSG00000169442.9	SE	Blood	26317957:26318071 26320170:26320324	26318527:26318640
TRIM58	Tissue	Blood	ENSG00000162722.9	SE	Blood	247860616:247860712 247867844:247867867	247864704:247864935
AC006511.5	Tissue	Blood	ENSG00000284697.1	SE	Blood	8125560:8125677 8135584:8135736	8129263:8129362
CD52	Tissue	Blood	ENSG00000169442.9	SE	Blood	26317957:26318071 26320170:26320324	26318527:26318640
C11orf68	Tissue	Nasal epithelial cells	ENSG00000175573.7	A3SS	Nasopharynx	65916809:65918215 65918909:65919062	65916809:65918218
LAPTM4B	Tissue	Nasal epithelial cells	ENSG00000104341.17	MXE	Nasopharynx	97775056:97776108 97816057:97816180	97805352:97805464 97815327:97815401
SLC5A8	Tissue	Nasal epithelial cells	ENSG00000256870.3	MXE	Nasopharynx	101195094:101195162 101209497:101210238	101202163:101202215 101204499:101204565
TCEA3	Tissue	Nasal epithelial cells	ENSG00000204219.11	SE	Nasopharynx	23397791:23397955 23417248:23417390	23408663:23408726
DYNLRB2	Tissue	Nasal epithelial cells	ENSG00000168589.15	SE	Nasopharynx	80544698:80544797 80549483:80549651	80547757:80547847
TREM2	Tissue	Nasal epithelial cells	ENSG00000095970.17	SE	Nasopharynx	41158507:41158780 41159791:41159882	41158872:41159066
TREM2	Tissue	Nasal epithelial cells	ENSG00000095970.17	SE	Nasopharynx	41158505:41158780 41159791:41159882	41158872:41159106
PNLDC1	Tissue	Nasal epithelial cells	ENSG00000146453.13	SE	Nasopharynx	159818554:159818654 159819253:159819352	159818945:159819121
SEMA5A	Tissue	Nasal epithelial cells	ENSG00000112902.12	SE	Nasopharynx	9379822:9380023 9437755:9437852	9421676:9421749
ANKRD45	Tissue	Nasal epithelial cells	ENSG00000183831.7	SE	Nasopharynx	173627064:173627159 173659090:173659433	173646845:173647013
BBOX1-AS1	Tissue	Nasal epithelial cells	ENSG00000254560.6	SE	Nasopharynx	27047185:27047312 27151049:27151152	27066491:27066662
PALM	Tissue	Nasal epithelial cells	ENSG00000099864.18	SE	Nasopharynx	736018:736078 746284:748326	740351:740483
C11orf88	Tissue	Nasal epithelial cells	ENSG00000183644.14	SE	Nasopharynx	111516039:111516110 111533745:111533805	111524882:111524963
LGALS7B	Tissue	Nasal epithelial cells	ENSG00000178934.5	SE	Nasopharynx	38789199:38789232 38790688:38790890	38789615:38789704
AC108134.4	Tissue	Nasal epithelial cells	ENSG00000263011.2	SE	Nasopharynx	3106763:3106830 3109424:3109576	3108248:3108331
SLC7A4	Tissue	Nasal epithelial cells	ENSG00000099960.13	SE	Nasopharynx	21029335:21029444 21030830:21031852	21029710:21030351
AL592546.2	Tissue	Nasal epithelial cells	ENSG00000234393.1	SE	Nasopharynx	113710680:113711009 113719212:113719332	113711589:113711832
CFAP47	Tissue	Nasal epithelial cells	ENSG00000165164.14	A3SS	Nasopharynx	35975244:35975363 35971868:35971965	35975146:35975363
PYCR3	Tissue	Nasal epithelial cells	ENSG00000104524.14	A3SS	Nasopharynx	143606466:143606619 143606952:143607132	143606466:143606679
C11orf68	Tissue	Nasal epithelial cells	ENSG00000175573.7	A3SS	Nasopharynx	65916809:65918215 65918909:65919062	65916809:65918218
IL5RA	Tissue	Nasal epithelial cells	ENSG00000091181.20	MXE	Nasopharynx	3074781:3074866 3095298:3095444	3076530:3076627 3092223:3092362
CYP4Z1	Tissue	Nasal epithelial cells	ENSG00000186160.5	MXE	Nasopharynx	47068621:47068763 47084619:47084744	47080622:47080667 47082333:47082461
BRD3OS	Tissue	Nasal epithelial cells	ENSG00000235106.10	MXE	Nasopharynx	134025485:134025536 134028825:134029254	134025844:134026090 134026207:134026549
GEMIN5	Tissue	Nasal epithelial cells	ENSG00000082516.9	MXE	Nasopharynx	154905362:154905476 154912898:154913038	154907590:154907818 154911726:154911898
TCEA3	Tissue	Nasal epithelial cells	ENSG00000204219.11	SE	Nasopharynx	23397791:23397955 23417248:23417390	23408663:23408726
UPK3BL2	Tissue	Nasal epithelial cells	ENSG00000284981.1	SE	Nasopharynx	102541092:102541303 102543524:102543849	102541500:102541662
FAM111B	Tissue	Nasal epithelial cells	ENSG00000189057.11	SE	Nasopharynx	59108667:59108712 59124178:59127412	59109539:59109706
TMEM212	Tissue	Nasal epithelial cells	ENSG00000186329.9	SE	Nasopharynx	171843348:171843542 171853526:171853850	171851981:171852041
TIMM8A	Tissue	Nasal epithelial cells	ENSG00000126953.8	SE	Nasopharynx	101345660:101346660 101348532:101348685	101348060:101348401
IP6K3	Tissue	Nasal epithelial cells	ENSG00000161896.12	SE	Nasopharynx	33739132:33739261 33746757:33746848	33746587:33746633
PALM	Tissue	Nasal epithelial cells	ENSG00000099864.18	SE	Nasopharynx	736018:736078 746284:748326	740351:740483
LGALS7B	Tissue	Nasal epithelial cells	ENSG00000178934.5	SE	Nasopharynx	38789199:38789232 38790688:38790890	38789615:38789704
LINC01137	Tissue	Nasal epithelial cells	ENSG00000233621.3	SE	Nasopharynx	37454878:37455912 37474143:37474411	37456366:37456459
KRT77	Tissue	Nasal epithelial cells	ENSG00000189182.10	SE	Nasopharynx	52697681:52697896 52702891:52703463	52698175:52698260
TMEM61	Tissue	Nasal epithelial cells	ENSG00000143001.5	SE	Nasopharynx	54980627:54981080 54991835:54992288	54986096:54986446
AL592546.2	Tissue	Nasal epithelial cells	ENSG00000234393.1	SE	Nasopharynx	113710680:113711009 113719212:113719332	113711589:113711832
CCDC144B	Tissue	Nasal epithelial cells	ENSG00000154874.16	A3SS	Nasopharynx	18607896:18607967 18610043:18610292	18607896:18607970
C11orf68	Tissue	Nasal epithelial cells	ENSG00000175573.7	A3SS	Nasopharynx	65916809:65918215 65918909:65919062	65916809:65918218
IL5RA	Tissue	Nasal epithelial cells	ENSG00000091181.20	MXE	Nasopharynx	3074781:3074866 3095298:3095444	3076530:3076627 3092223:3092362
TCEA3	Tissue	Nasal epithelial cells	ENSG00000204219.11	SE	Nasopharynx	23397791:23397955 23417248:23417390	23408663:23408726
AC013470.2	Tissue	Nasal epithelial cells	ENSG00000226690.9	SE	Nasopharynx	12525819:12525904 12531012:12531092	12528901:12529044
PALM	Tissue	Nasal epithelial cells	ENSG00000099864.18	SE	Nasopharynx	736018:736078 746284:748326	740351:740483
HES2	Tissue	Nasal epithelial cells	ENSG00000069812.11	SE	Nasopharynx	6413049:6413282 6419606:6419702	6419240:6419340
C11orf88	Tissue	Nasal epithelial cells	ENSG00000183644.14	SE	Nasopharynx	111516039:111516110 111533745:111533805	111524882:111524963
AC084816.1	Tissue	Nasal epithelial cells	ENSG00000256995.8	SE	Nasopharynx	22699940:22700094 22861068:22861224	22787559:22787720
C11orf68	Tissue	Nasal epithelial cells	ENSG00000175573.7	A3SS	Nasopharynx	65916809:65918215 65918909:65919062	65916809:65918218
IQCJ-SCHIP1	Tissue	Nasal epithelial cells	ENSG00000283154.3	A5SS	Nasopharynx	159764442:159765099 159866162:159866281	159764442:159765138
PRXL2A	Tissue	Nasal epithelial cells	ENSG00000122378.14	MXE	Nasopharynx	80408550:80408643 80425865:80426006	80420465:80420645 80422416:80422508
PRXL2A	Tissue	Nasal epithelial cells	ENSG00000122378.14	MXE	Nasopharynx	80408493:80408643 80425865:80426006	80420482:80420645 80422416:80422508
SPEF1	Tissue	Nasal epithelial cells	ENSG00000101222.12	RI	Nasopharynx	85023325:85023400 85029718:85029791	85024651:85024772 85027898:85028023
AL133331.1	Tissue	Nasal epithelial cells	ENSG00000286087.1	SE	Nasopharynx	12936261:12936356 12937331:12937453	12937028:12937101
TCEA3	Tissue	Nasal epithelial cells	ENSG00000204219.11	SE	Nasopharynx	23397791:23397955 23417248:23417390	23408663:23408726
AC013470.2	Tissue	Nasal epithelial cells	ENSG00000226690.9	SE	Nasopharynx	12504398:12504546 12528901:12528928	12525819:12525904
PZP	Tissue	Nasal epithelial cells	ENSG00000126838.10	SE	Nasopharynx	9161032:9161116 9162596:9162648	9162280:9162444
LINC02185	Tissue	Nasal epithelial cells	ENSG00000262097.3	SE	Nasopharynx	14008254:14009797 14013371:14013458	14009967:14010145
C11orf88	Tissue	Nasal epithelial cells	ENSG00000183644.14	SE	Nasopharynx	111516039:111516110 111533745:111533805	111524882:111524963
CU633906.1	Tissue	Nasal epithelial cells	ENSG00000275496.4	SE	Nasopharynx	6234982:6235147 6267134:6267304	6254790:6254849
AC005041.2	Tissue	Nasal epithelial cells	ENSG00000234521.2	SE	Nasopharynx	74407796:74407985 74412647:74412736	74408106:74408213
DAPL1	Tissue	Nasal epithelial cells	ENSG00000163331.12	SE	Nasopharynx	158807054:158807115 158815704:158815993	158807671:158807790
AC084816.1	Tissue	Nasal epithelial cells	ENSG00000256995.8	SE	Nasopharynx	22699940:22700094 22861068:22861224	22787559:22787720
CCDC144B	Tissue	Nasal epithelial cells	ENSG00000154874.16	A3SS	Nasopharynx	18607896:18607967 18610043:18610292	18607896:18607970
SERPINB3	Tissue	Nasal epithelial cells	ENSG00000057149.16	MXE	Nasopharynx	63657269:63657412 63660799:63660856	63658512:63658630 63659398:63659527
IL33	Tissue	Nasal epithelial cells	ENSG00000137033.12	MXE	Nasopharynx	6241681:6241785 6252865:6252991	6250473:6250599 6251139:6251265
ARL5B	Tissue	Nasal epithelial cells	ENSG00000165997.5	MXE	Nasopharynx	18659430:18659683 18672621:18672705	18666574:18666635 18668529:18668677
ADH7	Tissue	Nasal epithelial cells	ENSG00000196344.12	MXE	Nasopharynx	99415477:99415616 99427772:99427989	99418985:99419121 99420532:99420793
CIBAR2	Tissue	Nasal epithelial cells	ENSG00000153789.13	MXE	Nasopharynx	85098369:85098681 85105326:85105431	85100138:85100240 85102213:85102327
TCEA3	Tissue	Nasal epithelial cells	ENSG00000204219.11	SE	Nasopharynx	23397791:23397955 23417248:23417390	23408663:23408726
IP6K3	Tissue	Nasal epithelial cells	ENSG00000161896.12	SE	Nasopharynx	33739132:33739261 33746757:33746848	33746587:33746633
EDRF1-DT	Tissue	Nasal epithelial cells	ENSG00000224023.10	SE	Nasopharynx	125709497:125709567 125719421:125719566	125711473:125711588
WNT10A	Tissue	Nasal epithelial cells	ENSG00000135925.9	SE	Nasopharynx	218882160:218882423 218892773:218893928	218889983:218890363
DAPL1	Tissue	Nasal epithelial cells	ENSG00000163331.12	SE	Nasopharynx	158807054:158807115 158815704:158815993	158807671:158807790
C11orf97	Tissue	Nasal epithelial cells	ENSG00000257057.3	MXE	Nasopharynx	94512460:94512673 94531895:94532123	94517582:94517687 94528083:94528209
SMG1P7	Tissue	Nasal epithelial cells	ENSG00000261556.10	SE	Nasopharynx	70234996:70235158 70241035:70241260	70235312:70235443
TCEA3	Tissue	Nasal epithelial cells	ENSG00000204219.11	SE	Nasopharynx	23397791:23397955 23417248:23417390	23408663:23408726
MYLK3	Tissue	Nasal epithelial cells	ENSG00000140795.13	SE	Nasopharynx	46732207:46732668 46740056:46740147	46737710:46738143
AC004967.1	Tissue	Nasal epithelial cells	ENSG00000243554.1	SE	Nasopharynx	97969769:97969845 97972134:97972254	97970133:97970227
LINC01137	Tissue	Nasal epithelial cells	ENSG00000233621.3	SE	Nasopharynx	37454878:37455912 37474143:37474411	37456366:37456459
AC084816.1	Tissue	Nasal epithelial cells	ENSG00000256995.8	SE	Nasopharynx	22699940:22700094 22861068:22861224	22787559:22787720
TNNI1	Organoid	hESC-derived cardiomyocyte	ENSG00000159173.19	A3SS	Heart	201415212:201415254 201417782:201417812	201415212:201415258
RYR3	Organoid	hESC-derived cardiomyocyte	ENSG00000198838.14	MXE	Heart	33834967:33835072 33840824:33840883	33836905:33836987 33837630:33838958
HGFAC	Organoid	hESC-derived cardiomyocyte	ENSG00000109758.9	MXE	Heart	3442731:3442912 3444038:3444161	3443049:3443146 3443340:3443420
AL627171.2	Organoid	hESC-derived cardiomyocyte	ENSG00000282885.2	RI	Heart	112472765:112472861 112486922:112487051	112475429:112475676 112484811:112484943
C10orf82	Organoid	hESC-derived cardiomyocyte	ENSG00000165863.17	RI	Heart	112472765:112472861 112486922:112487051	112475429:112475676 112484811:112484943
IRAG1	Organoid	hESC-derived cardiomyocyte	ENSG00000072952.20	SE	Heart	10633967:10634071 10693535:10693622	10652024:10652182
IRAG1	Organoid	hESC-derived cardiomyocyte	ENSG00000072952.20	SE	Heart	10633967:10634071 10693535:10693576	10690264:10690369
APOOL	Organoid	hESC-derived cardiomyocyte	ENSG00000155008.16	SE	Heart	85003876:85003927 85051388:85051508	85046445:85046550
LINC01778	Organoid	hESC-derived cardiomyocyte	ENSG00000223382.6	SE	Heart	30824227:30824373 30829747:30829882	30826533:30826652
GPR173	Organoid	hESC-derived cardiomyocyte	ENSG00000184194.6	SE	Heart	53049282:53049484 53076524:53076778	53070987:53071110
ZNF391	Organoid	hESC-derived cardiomyocyte	ENSG00000124613.9	SE	Heart	27388991:27389075 27399441:27399548	27395016:27395095
GAS1RR	Organoid	hESC-derived cardiomyocyte	ENSG00000226237.3	SE	Heart	86948698:86948993 86981769:86981925	86950866:86950999
TRPC4	Organoid	hESC-derived cardiomyocyte	ENSG00000133107.15	SE	Heart	37691998:37692335 37782955:37783333	37745936:37746455
MIR1-1HG	Organoid	hESC-derived cardiomyocyte	ENSG00000174407.14	SE	Heart	62553464:62553665 62570443:62570764	62564988:62565100
COL23A1	Organoid	hESC-derived cardiomyocyte	ENSG00000050767.18	SE	Heart	178256352:178256397 178257522:178257567	178256865:178256928
GDAP1L1	Organoid	hESC-derived cardiomyocyte	ENSG00000124194.17	SE	Heart	44257152:44257345 44263229:44263327	44258376:44258607
ZNF549	Organoid	hESC-derived cardiomyocyte	ENSG00000121406.9	SE	Heart	57531069:57531108 57552384:57557542	57535143:57535270
MYBPC3	Organoid	hESC-derived cardiomyocyte	ENSG00000134571.12	SE	Heart	47338519:47338679 47339650:47339790	47339323:47339404
AL391684.1	Organoid	hESC-derived cardiomyocyte	ENSG00000224934.6	SE	Heart	99433545:99433940 99437630:99438098	99434638:99434759
POMGNT2	Organoid	hESC-derived cardiomyocyte	ENSG00000144647.7	SE	Heart	43079231:43081536 43105835:43105939	43090487:43090609
LIPG	Organoid	hESC-derived cardiomyocyte	ENSG00000101670.12	SE	Heart	49581414:49581657 49583555:49583774	49582361:49582482
MIR133A1HG	Organoid	hESC-derived cardiomyocyte	ENSG00000265142.9	SE	Heart	21829086:21829452 21831321:21831410	21830619:21830740
MIR133A1HG	Organoid	hESC-derived cardiomyocyte	ENSG00000265142.9	SE	Heart	21825486:21829452 21831321:21831539	21830619:21830794
CCND2-AS1	Organoid	hESC-derived cardiomyocyte	ENSG00000255920.4	SE	Heart	4248781:4249193 4275295:4275458	4251439:4251544
CCND2-AS1	Organoid	hESC-derived cardiomyocyte	ENSG00000255920.4	SE	Heart	4248781:4249193 4275295:4275458	4252366:4253185
ZNF628	Organoid	hESC-derived cardiomyocyte	ENSG00000197483.10	SE	Heart	55476616:55476807 55481200:55484487	55479833:55479917
DHRS7C	Organoid	hESC-derived cardiomyocyte	ENSG00000184544.12	SE	Heart	9771433:9771696 9777192:9777285	9772766:9772922
CNTLN	Organoid	hESC-derived cardiomyocyte	ENSG00000044459.15	SE	Heart	17298189:17298352 17330631:17330808	17309057:17309252
L3MBTL4	Organoid	hESC-derived cardiomyocyte	ENSG00000154655.16	SE	Heart	5954705:5956387 6093354:6093528	5960093:5960156
L3MBTL4	Organoid	hESC-derived cardiomyocyte	ENSG00000154655.16	SE	Heart	5954705:5956387 6093354:6093528	5969392:5969562
L3MBTL4	Organoid	hESC-derived cardiomyocyte	ENSG00000154655.16	SE	Heart	5960093:5960156 6093354:6093528	5969392:5969562
L3MBTL4	Organoid	hESC-derived cardiomyocyte	ENSG00000154655.16	SE	Heart	5969392:5969562 6093354:6093528	6080880:6080951
LRIG3	Organoid	hESC-derived cardiomyocyte	ENSG00000139263.12	SE	Heart	58878823:58879105 58880580:58880901	58880368:58880478
AL355987.4	Organoid	hESC-derived cardiomyocyte	ENSG00000273066.5	SE	Heart	136807739:136808326 136809687:136810042	136809254:136809429
RBM24	Organoid	hESC-derived cardiomyocyte	ENSG00000112183.15	SE	Heart	17284656:17284711 17290848:17290893	17285052:17285165
RBM24	Organoid	hESC-derived cardiomyocyte	ENSG00000112183.15	SE	Heart	17284656:17284711 17291755:17292217	17285052:17285165
KIF9-AS1	Organoid	hESC-derived cardiomyocyte	ENSG00000227398.5	SE	Heart	47164185:47164597 47236056:47236159	47169168:47169396
FLNC	Organoid	hESC-derived cardiomyocyte	ENSG00000128591.16	SE	Heart	128849330:128849578 128850802:128850943	128849975:128850074
CDKN1A	Organoid	hESC-derived cardiomyocyte	ENSG00000124762.14	SE	Heart	36676489:36676524 36684096:36684546	36677901:36677933
DPY19L2P1	Organoid	hESC-derived cardiomyocyte	ENSG00000189212.13	SE	Heart	35144990:35145090 35162000:35162075	35150087:35150274
C9orf24	Organoid	WTC11c hiPSCs	ENSG00000164972.14	A5SS	Heart	34380901:34381131 34379645:34379732	34380896:34381131
AL670729.3	Organoid	WTC11c hiPSCs	ENSG00000287315.1	MXE	Heart	228361446:228361807 228365699:228365779	228362169:228362338 228364452:228364610
PTH1R	Organoid	WTC11c hiPSCs	ENSG00000160801.14	MXE	Heart	46883356:46883634 46897854:46897965	46893906:46894009 46895734:46895869
LINC01980	Organoid	WTC11c hiPSCs	ENSG00000225548.7	SE	Heart	27824649:27824748 27860086:27860318	27848700:27848764
LRRC7	Organoid	WTC11c hiPSCs	ENSG00000033122.21	SE	Heart	70021004:70021129 70028170:70028371	70023125:70023374
NTM	Organoid	WTC11c hiPSCs	ENSG00000182667.15	SE	Heart	132314551:132314703 132335045:132335451	132330152:132330185
GAN	Organoid	WTC11c hiPSCs	ENSG00000261609.8	SE	Heart	81314961:81315280 81354404:81354755	81351582:81351697
ZDHHC1	Organoid	WTC11c hiPSCs	ENSG00000159714.12	SE	Heart	67398211:67398324 67398819:67398944	67398572:67398731
AC068733.3	Organoid	WTC11c hiPSCs	ENSG00000282556.4	SE	Heart	6319139:6319697 6323893:6324035	6323584:6323692
GFRA1	Organoid	WTC11c hiPSCs	ENSG00000151892.16	SE	Heart	116125220:116125557 116269502:116269586	116211630:116211645
L3MBTL4	Organoid	WTC11c hiPSCs	ENSG00000154655.16	SE	Heart	6244483:6244588 6301902:6301957	6263946:6264038
GLI3	Organoid	WTC11c hiPSCs	ENSG00000106571.15	SE	Heart	41967595:41967923 41977557:41977722	41972336:41972627
CHN2	Organoid	WTC11c hiPSCs	ENSG00000106069.24	SE	Heart	29194924:29194990 29354624:29354663	29292924:29292963
BMP5	Organoid	WTC11c hiPSCs	ENSG00000112175.8	SE	Heart	55753652:55755682 55774048:55774243	55760456:55760533
KCNE1	Organoid	WTC11c hiPSCs	ENSG00000180509.13	A3SS	Heart	34458653:34458736 34459528:34459604	34458653:34458764
RAMP2-AS1	Organoid	WTC11c hiPSCs	ENSG00000197291.9	A3SS	Heart	42753913:42755213 42759738:42759880	42753913:42756379
ZNF552	Organoid	WTC11c hiPSCs	ENSG00000178935.5	A5SS	Heart	57814710:57814913 57813293:57813420	57814532:57814913
KCNC3	Organoid	WTC11c hiPSCs	ENSG00000131398.15	RI	Heart	95865600:95865676 95923874:95924123	95888155:95888261 95914241:95914312
GNRHR2	Organoid	WTC11c hiPSCs	ENSG00000211451.12	RI	Heart	95865600:95865676 95923874:95924123	95888155:95888261 95914241:95914312
P2RY14	Organoid	WTC11c hiPSCs	ENSG00000174944.9	SE	Heart	151212116:151214340 151248864:151249114	151219534:151219642
SMYD1	Organoid	WTC11c hiPSCs	ENSG00000115593.15	SE	Heart	88067824:88068001 88087861:88088075	88084315:88084492
GFAP	Organoid	WTC11c hiPSCs	ENSG00000131095.14	SE	Heart	44907316:44908149 44910614:44910658	44910091:44910260
GFAP	Organoid	WTC11c hiPSCs	ENSG00000131095.14	SE	Heart	44908063:44908149 44910614:44910658	44910140:44910260
CCND2-AS1	Organoid	WTC11c hiPSCs	ENSG00000255920.4	SE	Heart	4248781:4249193 4276058:4276252	4251439:4251544
INHBA	Organoid	WTC11c hiPSCs	ENSG00000122641.11	SE	Heart	41699986:41700517 41705283:41705471	41703004:41703086
PRIMA1	Organoid	WTC11c hiPSCs	ENSG00000175785.13	SE	Heart	93721037:93721546 93737240:93737370	93725835:93726006
RNF144A	Organoid	WTC11c hiPSCs	ENSG00000151692.15	SE	Heart	6940947:6941147 7014453:7014483	6996915:6997061
ST8SIA5	Organoid	WTC11c hiPSCs	ENSG00000101638.14	SE	Heart	46691449:46692255 46756377:46757053	46704571:46704664
AC009318.1	Organoid	WTC11c hiPSCs	ENSG00000257176.3	SE	Heart	29293065:29293540 29309770:29309903	29307849:29308044
LINC01405	Organoid	WTC11c hiPSCs	ENSG00000185847.9	SE	Heart	110936573:110936698 110956473:110956832	110938289:110938512
LINC01405	Organoid	WTC11c hiPSCs	ENSG00000185847.9	SE	Heart	110936573:110936698 110958021:110959093	110938289:110938512
LRIG3	Organoid	WTC11c hiPSCs	ENSG00000139263.12	SE	Heart	58878823:58879105 58880580:58880901	58880368:58880478
TMEM99	Organoid	WTC11c hiPSCs	ENSG00000167920.11	SE	Heart	40819105:40819170 40833114:40833199	40828056:40828296
HCG22	Organoid	WTC11c hiPSCs	ENSG00000228789.9	SE	Heart	31054206:31054516 31059407:31059876	31055709:31056910
HCG22	Organoid	WTC11c hiPSCs	ENSG00000228789.9	SE	Heart	31054099:31054516 31059407:31059890	31056217:31056910
NLGN1	Organoid	WTC11c hiPSCs	ENSG00000169760.17	SE	Heart	173398447:173398487 173604278:173605091	173435009:173435078
ALOX12B	Organoid	WTC11c hiPSCs	ENSG00000179477.11	SE	Heart	8076989:8077193 8079768:8079941	8079395:8079539
DPY19L2P1	Organoid	WTC11c hiPSCs	ENSG00000189212.13	SE	Heart	35117747:35117794 35119648:35119720	35118660:35118789
DUSP13	Organoid	WTC11c hiPSCs	ENSG00000079393.21	SE	Heart	75103893:75104097 75109008:75109191	75107991:75108209
DUSP13	Organoid	WTC11c hiPSCs	ENSG00000079393.21	SE	Heart	75103893:75104097 75109008:75109218	75107991:75108283
CLMP	Cell line	Caco-2	ENSG00000166250.12	A3SS	Colon	123074701:123074843 123083084:123083207	123074701:123074850
SLC2A13	Cell line	Caco-2	ENSG00000151229.13	MXE	Colon	39864761:39864882 40028300:40028509	39871797:39871961 39951256:39951365
ZNF12	Cell line	Caco-2	ENSG00000164631.19	RI	Colon	98772812:98772916 98791840:98791993	98773919:98773983 98784944:98785040
KCNMB4	Cell line	Caco-2	ENSG00000135643.5	SE	Colon	70400209:70400336 70430484:70430686	70422706:70422849
SLC16A10	Cell line	Caco-2	ENSG00000112394.18	SE	Colon	111206591:111206735 111222002:111231194	111218813:111219042
DNMT3L	Cell line	Caco-2	ENSG00000142182.9	SE	Colon	44246338:44246562 44250809:44250949	44249025:44249111
PLA2G4F	Cell line	Caco-2	ENSG00000168907.13	SE	Colon	42154321:42154458 42156438:42156609	42155516:42155589
LIPC	Cell line	Caco-2	ENSG00000166035.11	SE	Colon	58538332:58538517 58542533:58542651	58541784:58541967
F7	Cell line	Caco-2	ENSG00000057593.14	SE	Colon	113105790:113105905 113113751:113113776	113110689:113110850
TGFB3	Cell line	Caco-2	ENSG00000119699.8	SE	Colon	75959288:75959345 75960922:75960957	75960268:75960386
LINC02163	Cell line	Caco-2	ENSG00000251026.2	SE	Colon	104079892:104080124 104104173:104104287	104081879:104081947
DIO1	Cell line	Caco-2	ENSG00000211452.12	SE	Colon	53904665:53904809 53909930:53909999	53906094:53906294
AC156455.1	Cell line	Caco-2	ENSG00000256546.3	SE	Colon	122063348:122063531 122064549:122064658	122064138:122064433
PTCD1	Cell line	Caco-2	ENSG00000106246.18	SE	Colon	99429587:99429806 99433277:99433418	99432923:99432947
LSM5	Cell line	Caco-2	ENSG00000106355.10	SE	Colon	32487684:32487757 32489233:32489344	32488624:32488652
PIAS4	Cell line	Caco-2	ENSG00000105229.7	SE	Colon	4024035:4024120 4028509:4028587	4028145:4028187
PKP2	Cell line	Caco-2	ENSG00000057294.16	SE	Colon	32841027:32841205 32850765:32850973	32843181:32843313
EMSLR	Cell line	Caco-2	ENSG00000232445.2	SE	Colon	101308295:101308548 101310483:101311343	101309613:101309694
LINC02331	Cell line	Caco-2	ENSG00000235269.2	SE	Colon	53685138:53686608 53768800:53768963	53750001:53750100
ANXA9	Cell line	Caco-2	ENSG00000143412.10	SE	Colon	150982486:150982583 150983337:150983434	150983089:150983180
AC108479.1	Cell line	Caco-2	ENSG00000287670.1	SE	Colon	88016815:88016868 88020695:88021401	88020509:88020601
SGSM1	Cell line	Caco-2	ENSG00000167037.19	SE	Colon	24806440:24806484 24814008:24814192	24813677:24813755
GRIN2B	Cell line	Caco-2	ENSG00000273079.7	SE	Colon	13569829:13570017 13608602:13608832	13571803:13571964
ALDH6A1	Cell line	Caco-2	ENSG00000119711.13	SE	Colon	74064821:74064920 74066704:74066886	74065180:74065360
PARGP1	Cell line	Caco-2	ENSG00000239883.9	SE	Colon	45900346:45900426 45916078:45916171	45910548:45910706
TAC3	Cell line	Caco-2	ENSG00000166863.13	SE	Colon	57012377:57012452 57012821:57012875	57012620:57012737
SVEP1	Cell line	Caco-2	ENSG00000165124.19	SE	Colon	110404326:110404552 110411062:110411735	110406159:110408951
APOE	Cell line	Caco-2	ENSG00000130203.10	A3SS	Colon	44906601:44906667 44905811:44905923	44906586:44906667
GPR35	Cell line	Caco-2	ENSG00000178623.13	A3SS	Colon	240617203:240617393 240616387:240616511	240617089:240617393
AP003108.1	Cell line	Caco-2	ENSG00000255931.2	A5SS	Colon	61499762:61499835 61505761:61506649	61499762:61499896
ITIH2	Cell line	Caco-2	ENSG00000151655.19	MXE	Colon	7705107:7705182 7713180:7713285	7707200:7707233 7709021:7709191
EDARADD	Cell line	Caco-2	ENSG00000186197.15	MXE	Colon	236395412:236395660 236482266:236484930	236427391:236427450 236468230:236468276
AL163952.1	Cell line	Caco-2	ENSG00000259868.3	SE	Colon	55943639:55943812 55957961:55958166	55957154:55957290
DAGLA	Cell line	Caco-2	ENSG00000134780.10	SE	Colon	61720111:61720250 61722858:61722960	61720678:61720867
DAGLA	Cell line	Caco-2	ENSG00000134780.10	SE	Colon	61720111:61720250 61722858:61722960	61720678:61720890
MCMDC2	Cell line	Caco-2	ENSG00000178460.18	SE	Colon	66874325:66874586 66878573:66878696	66877348:66877544
F7	Cell line	Caco-2	ENSG00000057593.14	SE	Colon	113113774:113113960 113116765:113116788	113115659:113115800
IGDCC3	Cell line	Caco-2	ENSG00000174498.14	SE	Colon	65333256:65333415 65335290:65335421	65334727:65334865
SMC1B	Cell line	Caco-2	ENSG00000077935.17	SE	Colon	45345458:45345569 45354958:45355115	45353977:45354132
AC119674.2	Cell line	Caco-2	ENSG00000284686.1	SE	Colon	56511975:56512152 56524276:56524495	56523822:56523880
LINC00668	Cell line	Caco-2	ENSG00000265933.5	SE	Colon	6925476:6925718 6926439:6926558	6926071:6926225
ADAM23	Cell line	Caco-2	ENSG00000114948.13	SE	Colon	206596050:206596162 206617578:206621127	206609909:206610000
ESCO2	Cell line	Caco-2	ENSG00000171320.15	SE	Colon	27776361:27777169 27787884:27788002	27780173:27780267
PKP2	Cell line	Caco-2	ENSG00000057294.16	SE	Colon	32841027:32841205 32850765:32850973	32843181:32843313
PRKCA	Cell line	Caco-2	ENSG00000154229.12	SE	Colon	66773986:66774067 66788838:66788979	66786866:66786974
SOX30	Cell line	Caco-2	ENSG00000039600.11	SE	Colon	157638229:157638722 157648656:157648896	157646636:157646816
NEU4	Cell line	Caco-2	ENSG00000204099.12	SE	Colon	241814478:241814685 241816050:241816159	241814891:241815147
CCN6	Cell line	Caco-2	ENSG00000112761.22	SE	Colon	112064754:112064997 112068204:112068398	112066968:112067032
SPTSSB	Cell line	Caco-2	ENSG00000196542.9	SE	Colon	161345774:161346355 161359801:161359894	161347964:161348103
TCAM1P	Cell line	Caco-2	ENSG00000240280.7	SE	Colon	63854795:63854871 63859303:63859554	63857384:63857423
AC007277.1	Cell line	Caco-2	ENSG00000213981.8	SE	Colon	170643716:170643944 170647956:170648066	170644485:170644643
EXPH5	Cell line	Caco-2	ENSG00000110723.12	SE	Colon	108518234:108518373 108539023:108539186	108528135:108528184
GTF2IP13	Cell line	Caco-2	ENSG00000272556.3	SE	Colon	45795074:45795198 45797477:45797674	45797042:45797140
HPX	Cell line	Caco-2	ENSG00000110169.12	SE	Colon	6431886:6432017 6440466:6440538	6437045:6437177
OTUD7B	Cell line	Caco-2	ENSG00000264522.6	SE	Colon	149971062:149971251 150010447:150010726	149977425:149977576
SPACA3	Cell line	Caco-2	ENSG00000141316.13	SE	Colon	32975826:32975944 32996842:32997001	32995408:32995717
CASTOR1	Cell line	Caco-2	ENSG00000239282.8	SE	Colon	30287084:30287560 30289384:30289505	30288705:30288776
MYRIP	Cell line	Caco-2	ENSG00000170011.14	SE	Colon	40209853:40210093 40244445:40244607	40233858:40234053
MYRIP	Cell line	Caco-2	ENSG00000170011.14	SE	Colon	40209853:40210093 40244445:40244607	40233895:40234053
HNF1A-AS1	Cell line	Caco-2	ENSG00000241388.5	SE	Colon	120968612:120969008 120974484:120974598	120970297:120970370
NEK2	Cell line	Caco-2	ENSG00000117650.13	A3SS	Colon	211670280:211670393 211671201:211671284	211670280:211670407
GPR35	Cell line	Caco-2	ENSG00000178623.13	A3SS	Colon	240617203:240617393 240616387:240616511	240617089:240617393
PDGFRB	Cell line	Caco-2	ENSG00000113721.14	A5SS	Colon	150134749:150135016 150133880:150134008	150134715:150135016
TULP2	Cell line	Caco-2	ENSG00000104804.8	A5SS	Colon	48896438:48896556 48895365:48895503	48896429:48896556
CPN1	Cell line	Caco-2	ENSG00000120054.12	MXE	Colon	100057012:100057152 100069713:100069869	100063613:100063725 100065187:100065370
CCDC141	Cell line	Caco-2	ENSG00000163492.16	MXE	Colon	178905328:178905501 178961229:178961483	178918712:178918907 178944534:178944651
POLRMT	Cell line	Caco-2	ENSG00000099821.14	RI	Colon	42722794:42722915 42730827:42730918	42727634:42727763 42728824:42728952
P3H2-AS1	Cell line	Caco-2	ENSG00000225764.3	SE	Colon	190128928:190129075 190144997:190145107	190144605:190144848
C9orf147	Cell line	Caco-2	ENSG00000230185.6	SE	Colon	112484528:112484624 112486389:112486505	112484929:112485163
AL049828.1	Cell line	Caco-2	ENSG00000258526.8	SE	Colon	39432598:39432675 39470317:39470400	39433487:39433729
TBX2	Cell line	Caco-2	ENSG00000121068.14	SE	Colon	61404605:61404769 61408053:61409466	61405201:61405836
SLC16A10	Cell line	Caco-2	ENSG00000112394.18	SE	Colon	111177211:111177665 111206591:111206735	111193292:111193324
[truncated: 1,937 more rows]

## Sheet: Published AS events
Gene Symbol	Canonical Transcript	Microbe	Types	Pubmed ID	Validation Method	Tissue/Cell line
ISG15	ISG15-203	COVID-19	Intron retention	33080218	qPCR	A549 cells
DDX58	DDX58-202	COVID-19	Intron retention	33080218	qPCR	A549 cells
PPARG	PPARG-002	COVID-19	Exon skipping	35421082	qPCR	Blood
CD74	CD74-201	COVID-19	Exon skipping	35421082	qPCR	Blood
LRRFIP1	LRRFIP1-204	COVID-19	Exon skipping	35421082	qPCR	Blood
SH3GLB1	SH3GLB1-205	COVID-19	Exon skipping	35421082	qPCR	Blood
MACF1	MACF1-203	COVID-19	Exon skipping	35421082	qPCR	Blood
PDLIM5	PDLIM5-222	COVID-19	Exon skipping	35421082	qPCR	Blood
OAS1	OAS1-201	COVID-19	Exon skipping	35027740	Data analysis	Blood
ACE2	ACE2-201	COVID-19	Exon skipping	33432184	qPCR	Airway epithelia
CCND1	CCND1-201	HIV-1	Exon skipping	32241262	qPCR	CD4+ T cells
